# Supplementary material for: Flucofuron as a Promising Therapeutic Agent against Brain-Eating Amoeba
Source: ACS Infect Dis. 2024 May 17;10(6):2063–73. doi: 10.1021/acsinfecdis.4c00062 (PMC11184546; doi:10.1021/acsinfecdis.4c00062)
Supplement: Supplementary file 1 — id4c00062_si_001.zip [file id4c00062_si_001.zip]

Archive with 12 entries (11 files):
- Suplemmentary Information SI1/
- __MACOSX/._Suplemmentary Information SI1
- Suplemmentary Information SI1/GHPB_DETAILS.xlsx
- __MACOSX/Suplemmentary Information SI1/._GHPB_DETAILS.xlsx
- Suplemmentary Information SI1/GHP Box - Platemap - ZND plate.xlsx
- __MACOSX/Suplemmentary Information SI1/._GHP Box - Platemap - ZND plate.xlsx
- Suplemmentary Information SI1/GHP Box - Platemap - VEC plate.xlsx
- __MACOSX/Suplemmentary Information SI1/._GHP Box - Platemap - VEC plate.xlsx
- Suplemmentary Information SI1/GHPB plate map.xlsx
- __MACOSX/Suplemmentary Information SI1/._GHPB plate map.xlsx
- Suplemmentary Information SI1/GHP Box - Platemap - MB2 plate.xlsx
- __MACOSX/Suplemmentary Information SI1/._GHP Box - Platemap - MB2 plate.xlsx
