# Supplementary material for: Flucofuron as a Promising Therapeutic Agent against Brain-Eating Amoeba
Source: ACS Infect Dis. 2024 May 17;10(6):2063–73. doi: 10.1021/acsinfecdis.4c00062 (PMC11184546; doi:10.1021/acsinfecdis.4c00062)
Supplement: Supplementary file 1 — id4c00062_si_001.zip [file id4c00062_si_001.zip › Suplemmentary Information SI1/GHPB_DETAILS.xlsx]

## Sheet: ZZGHPB CONTENT_d4o
2-[2-[(6-fluoroindan-1-yl)amino]ethyl]phenol SciTegic08022204522D 20 22 0 0 0 0 999 V2000 2.5393 -2.4659 0.0000 F 0 0 3.2085 -1.7228 0.0000 C 0 0 2.8994 -0.7717 0.0000 C 0 0 4.1866 -1.9307 0.0000 C 0 0 3.5686 -0.0286 0.0000 C 0 0 4.8557 -1.1875 0.0000 C 0 0 4.5467 -0.2365 0.0000 C 0 0 3.4641 0.9659 0.0000 C 0 0 5.0467 0.6295 0.0000 C 0 0 2.5980 1.4659 0.0000 N 0 0 4.3776 1.3727 0.0000 C 0 0 1.732…
1-(2-methyl-5-nitro-imidazol-1-yl)propan-2-ol SciTegic08022204522D 13 13 0 0 0 0 999 V2000 7.7796 -5.0000 0.0000 C 0 0 7.7796 -5.8250 0.0000 C 0 0 8.4941 -6.2375 0.0000 O 0 0 7.0652 -6.2375 0.0000 C 0 0 7.0652 -7.0625 0.0000 N 0 0 7.7326 -7.5473 0.0000 C 0 0 8.5172 -7.2924 0.0000 C 0 0 7.4777 -8.3320 0.0000 N 0 0 6.6527 -8.3320 0.0000 C 0 0 6.3977 -7.5473 0.0000 C 0 0 5.6131 -7.2924 0.0000 N 0 3 …
6-chloro-N-(3-fluoro-5-pyrimidin-5-yl-phenyl)-5-methyl-indoline-1-carboxamide SciTegic08022204522D 27 30 0 0 0 0 999 V2000 -3.3560 10.3915 0.0000 C 0 0 -2.3155 9.7938 0.0000 C 0 0 -1.0028 10.5595 0.0000 C 0 0 0.2917 9.7938 0.0000 C 0 0 1.7138 10.2496 0.0000 C 0 0 2.5889 9.0645 0.0000 C 0 0 1.7138 7.8430 0.0000 N 0 0 2.1855 6.4209 0.0000 C 0 0 1.3877 5.5245 0.0000 O 0 0 3.6552 6.1169 0.0000 N 0 0 …
3-[2-(dimethylamino)ethyl]-7-methyl-1,3,10-triazatetracyclo[7.7.0.02,6.011,16]hexadeca-2(6),7,9,11,13,15-hexaene-8-carbonitrile SciTegic08022204522D 24 27 0 0 0 0 999 V2000 5.0000 -5.5597 0.0000 C 0 0 5.8070 -5.7312 0.0000 N 0 0 6.3590 -5.1181 0.0000 C 0 0 6.0620 -6.5158 0.0000 C 0 0 6.8689 -6.6873 0.0000 C 0 0 7.1239 -7.4719 0.0000 N 0 0 6.6390 -8.1394 0.0000 C 0 0 7.1240 -8.8068 0.0000 C 0 0 7.…
3,4-dihydro-2H-quinolin-1-yl-(1-isopropyl-6-phenyl-pyrazolo[3,4-b]pyridin-4-yl)methanone SciTegic08022204522D 30 34 0 0 0 0 999 V2000 11.2590 -6.8938 0.0000 C 0 0 10.7069 -7.5069 0.0000 C 0 0 10.9619 -8.2915 0.0000 C 0 0 9.9000 -7.3354 0.0000 N 0 0 9.2869 -7.8875 0.0000 C 0 0 8.5724 -7.4750 0.0000 C 0 0 8.7439 -6.6680 0.0000 C 0 0 9.5644 -6.5817 0.0000 N 0 0 7.8579 -7.8875 0.0000 C 0 0 7.8580 -8.…
2-(3-pyridyl)-N4-[4-(trifluoromethyl)phenyl]-5,6,7,8-tetrahydroquinazoline-4,6-diamine SciTegic08022204522D 28 31 0 0 0 0 999 V2000 0.0000 4.7557 0.0000 F 0 0 1.1736 4.0711 0.0000 C 0 0 0.9046 5.6359 0.0000 F 0 0 -0.3178 3.5332 0.0000 F 0 0 2.4573 3.3254 0.0000 C 0 0 3.7532 4.0833 0.0000 C 0 0 2.4450 1.8216 0.0000 C 0 0 5.0368 3.3376 0.0000 C 0 0 3.7287 1.0759 0.0000 C 0 0 5.0124 1.8339 0.0000 C …
4-[2-[(4-fluorophenyl)methoxy]phenyl]-1-(4-methoxyphenyl)-3-methyl-5,7-dihydro-4H-pyrazolo[3,4-b]pyridin-6-one SciTegic08022204522D 34 38 0 0 0 0 999 V2000 11.7553 -6.8480 0.0000 C 0 0 11.5004 -7.6326 0.0000 C 0 0 10.7157 -7.8875 0.0000 C 0 0 10.7157 -8.7125 0.0000 C 0 0 11.5004 -8.9674 0.0000 N 0 0 11.9853 -8.3000 0.0000 N 0 0 11.7553 -9.7521 0.0000 C 0 0 11.2033 -10.3651 0.0000 C 0 0 11.4583 -1…
1-benzyl-5-[(1-methylindol-3-yl)methyl]-N-(thiazol-2-ylmethyl)-6,7-dihydro-4H-pyrazolo[4,3-c]pyridine-3-carboxamide SciTegic08022204522D 36 41 0 0 0 0 999 V2000 0.6923 -1.8581 0.0000 C 0 0 -0.3114 -2.9726 0.0000 N 0 0 -1.8032 -2.8159 0.0000 C 0 0 -2.4133 -4.1861 0.0000 C 0 0 -3.8794 -4.4950 0.0000 C 0 0 -4.8823 -3.3784 0.0000 N 0 0 -6.3506 -3.6854 0.0000 C 0 0 -7.3506 -2.5673 0.0000 C 0 0 -6.8824…
[7-(benzothiophen-3-yl)-9-[2-(2-pyridyl)ethoxy]-3,5-dihydro-2H-1,4-benzoxazepin-4-yl]-(2,5-dimethylpyrazol-3-yl)methanone SciTegic08022204522D 38 43 0 0 0 0 999 V2000 9.7377 -7.4474 0.0000 C 0 0 10.3749 -6.9235 0.0000 N 0 0 10.3255 -6.1000 0.0000 N 0 0 11.0935 -5.7985 0.0000 C 0 0 11.3010 -5.0000 0.0000 C 0 0 11.6175 -6.4357 0.0000 C 0 0 11.1733 -7.1309 0.0000 C 0 0 11.4747 -7.8989 0.0000 C 0 0 1…
N-benzyl-2-(2,4-dimethoxyphenyl)-1H-imidazo[4,5-c]pyridin-4-amine SciTegic08022204522D 27 30 0 0 0 0 999 V2000 11.4110 -6.5394 0.0000 C 0 0 10.9985 -5.8249 0.0000 O 0 0 10.1735 -5.8249 0.0000 C 0 0 9.7610 -5.1105 0.0000 C 0 0 8.9360 -5.1105 0.0000 C 0 0 8.5235 -5.8250 0.0000 C 0 0 8.9360 -6.5394 0.0000 C 0 0 9.7610 -6.5394 0.0000 C 0 0 8.5235 -7.2539 0.0000 O 0 0 7.6985 -7.2539 0.0000 C 0 0 7.698…
4-(1,3-benzodioxole-5-carbonyl)-1-(3-chlorophenyl)-3-methyl-5,7-dihydro-4H-pyrazolo[3,4-b]pyridin-6-one SciTegic08022204522D 29 33 0 0 0 0 999 V2000 9.1289 -8.8951 0.0000 C 0 0 8.5769 -8.2820 0.0000 C 0 0 8.7485 -7.4750 0.0000 C 0 0 8.0340 -7.0625 0.0000 C 0 0 7.4209 -7.6146 0.0000 N 0 0 7.7564 -8.3682 0.0000 N 0 0 6.6139 -7.4430 0.0000 C 0 0 6.0619 -8.0561 0.0000 C 0 0 5.2549 -7.8846 0.0000 C 0 …
4-(4-fluorophenyl)-7-(6-methoxy-3-pyridyl)isoquinolin-1-amine SciTegic08022204522D 26 29 0 0 0 0 999 V2000 12.8593 -9.9500 0.0000 C 0 0 12.8593 -9.1250 0.0000 O 0 0 12.1447 -8.7125 0.0000 C 0 0 11.4303 -9.1250 0.0000 C 0 0 10.7158 -8.7125 0.0000 C 0 0 10.7158 -7.8875 0.0000 C 0 0 11.4303 -7.4750 0.0000 C 0 0 12.1447 -7.8875 0.0000 N 0 0 10.0013 -7.4750 0.0000 C 0 0 9.2869 -7.8875 0.0000 C 0 0 8.5…
3-cyano-N-[1-[2-(4-fluoroanilino)pyrimidin-4-yl]pyrrolidin-3-yl]benzamide SciTegic08022204522D 30 33 0 0 0 0 999 V2000 12.2884 -5.0000 0.0000 C 0 0 13.0029 -5.4125 0.0000 C 0 0 13.0029 -6.2375 0.0000 C 0 0 12.2884 -6.6500 0.0000 C 0 0 11.5740 -6.2375 0.0000 C 0 0 11.5740 -5.4125 0.0000 C 0 0 10.8595 -6.6500 0.0000 C 0 0 10.1450 -6.2375 0.0000 O 0 0 10.8595 -7.4750 0.0000 N 0 0 10.1450 -7.8875 0.0…
4-fluoro-N-[2-[[1-[(3-fluorophenyl)methyl]-4-piperidyl]-methyl-amino]-4-pyridyl]benzamide SciTegic08022204522D 32 35 0 0 0 0 999 V2000 10.0013 -5.4125 0.0000 C 0 0 10.0013 -6.2375 0.0000 N 0 0 10.7158 -6.6500 0.0000 C 0 0 11.4303 -6.2375 0.0000 C 0 0 12.1448 -6.6500 0.0000 C 0 0 12.1448 -7.4750 0.0000 C 0 0 11.4303 -7.8875 0.0000 C 0 0 10.7158 -7.4750 0.0000 N 0 0 12.8592 -6.2375 0.0000 N 0 0 13.…
3-benzyl-1-[2-(2-ethoxyanilino)-2-oxo-ethyl]-N,N,5-trimethyl-2,4-dioxo-thieno[2,3-d]pyrimidine-6-carboxamide SciTegic08022204522D 37 40 0 0 0 0 999 V2000 5.0000 0.2063 0.0000 C 0 0 5.0000 1.0313 0.0000 C 0 0 5.7145 1.4438 0.0000 O 0 0 5.7145 2.2687 0.0000 C 0 0 5.0000 2.6812 0.0000 C 0 0 5.0000 3.5063 0.0000 C 0 0 5.7145 3.9188 0.0000 C 0 0 6.4289 3.5063 0.0000 C 0 0 6.4289 2.6812 0.0000 C 0 0 7.…
7-chloro-4-(3-cyclopentylpropanoyl)-5-(4-fluorophenyl)-3,5-dihydro-1H-1,4-benzodiazepin-2-one SciTegic08022204522D 29 32 0 0 0 0 999 V2000 6.5985 -9.5441 0.0000 F 0 0 7.2033 -8.9830 0.0000 C 0 0 7.9916 -9.2262 0.0000 C 0 0 8.5963 -8.6650 0.0000 C 0 0 8.4128 -7.8607 0.0000 C 0 0 7.6244 -7.6175 0.0000 C 0 0 7.0197 -8.1787 0.0000 C 0 0 9.0175 -7.2996 0.0000 C 0 0 8.7744 -6.5113 0.0000 N 0 0 9.2391 -…
(3-phenoxyphenyl)methyl 3-(2,2-dichlorovinyl)-2,2-dimethyl-cyclopropanecarboxylate SciTegic08022204522D 26 28 0 0 0 0 999 V2000 10.4788 6.0305 0.0000 C 0 0 9.8837 5.6869 0.0000 C 0 0 9.9011 5.0000 0.0000 C 0 0 9.0248 5.6900 0.0000 C 0 0 8.2769 5.2785 0.0000 C 0 0 7.5415 5.7232 0.0000 C 0 0 6.9394 5.3920 0.0000 Cl 0 0 7.5556 6.4102 0.0000 Cl 0 0 9.4567 6.3800 0.0000 C 0 0 9.4579 7.2394 0.0000 C 0 …
1-naphthyl N-methylcarbamate SciTegic08022204522D 15 16 0 0 0 0 999 V2000 5.0063 -5.0000 0.0000 C 0 0 5.5909 -5.3411 0.0000 N 0 0 5.5876 -6.1876 0.0000 C 0 0 5.0000 -6.5236 0.0000 O 0 0 6.3188 -6.6142 0.0000 O 0 0 6.3156 -7.4607 0.0000 C 0 0 5.5740 -7.8830 0.0000 C 0 0 5.5740 -8.7275 0.0000 C 0 0 6.3156 -9.1498 0.0000 C 0 0 7.0468 -8.7275 0.0000 C 0 0 7.7780 -9.1498 0.0000 C 0 0 8.5093 -8.7275 0.…
diethoxy-thioxo-[(3,5,6-trichloro-2-pyridyl)oxy]-λ5-phosphane SciTegic08022204522D 18 18 0 0 0 0 999 V2000 5.0000 -7.7770 0.0000 C 0 0 5.8250 -7.7770 0.0000 C 0 0 6.2375 -7.0625 0.0000 O 0 0 7.0625 -7.0625 0.0000 P 0 0 7.8875 -7.0625 0.0000 S 0 0 7.0625 -6.2375 0.0000 O 0 0 6.3480 -5.8250 0.0000 C 0 0 6.3480 -5.0000 0.0000 C 0 0 7.0625 -7.8875 0.0000 O 0 0 7.7770 -8.3000 0.0000 C 0 0 8.4914 -7.88…
N8-[3-chloro-5-(trifluoromethyl)phenyl]-N2-isopropyl-9-(4-piperidyl)purine-2,8-diamine SciTegic08022204522D 31 34 0 0 0 0 999 V2000 -0.8660 -1.5000 0.0000 C 0 0 -1.7320 -1.0000 0.0000 C 0 0 -1.7320 0.0000 0.0000 N 0 0 -0.8660 0.5000 0.0000 C 0 0 -0.8660 1.5000 0.0000 N 0 0 0.0000 2.0000 0.0000 C 0 0 0.8660 1.5000 0.0000 C 0 0 1.8171 1.8090 0.0000 N 0 0 2.4049 1.0000 0.0000 C 0 0 3.4049 1.0000 0.0…
(2,2-dimethyl-1,3-benzodioxol-4-yl) N-methylcarbamate SciTegic08022204522D 16 17 0 0 0 0 999 V2000 9.2868 -7.9377 0.0000 C 0 0 8.5724 -8.3502 0.0000 N 0 0 7.8579 -7.9377 0.0000 C 0 0 7.8579 -7.1127 0.0000 O 0 0 7.1434 -8.3502 0.0000 O 0 0 6.4289 -7.9377 0.0000 C 0 0 5.7145 -8.3502 0.0000 C 0 0 5.0000 -7.9377 0.0000 C 0 0 5.0000 -7.1127 0.0000 C 0 0 5.7145 -6.7002 0.0000 C 0 0 5.8860 -5.8932 0.000…
[4-[[4-[3-chloro-5-(trifluoromethyl)phenyl]pyrimidin-2-yl]amino]phenyl]-(3-hydroxyazetidin-1-yl)methanone SciTegic08022204522D 31 34 0 0 0 0 999 V2000 -8.1529 1.7070 0.0000 O 0 0 -7.2868 1.2071 0.0000 C 0 0 -6.3209 1.4659 0.0000 C 0 0 -6.0621 0.5000 0.0000 N 0 0 -7.0280 0.2411 0.0000 C 0 0 -5.1961 0.0000 0.0000 C 0 0 -5.1961 -1.0000 0.0000 O 0 0 -4.3300 0.5000 0.0000 C 0 0 -4.3301 1.5000 0.0000 C…
4-[[4-(4-chlorophenyl)pyrimidin-2-yl]amino]-N-(2-pyrrolidin-1-ylethyl)benzamide SciTegic08022204522D 30 33 0 0 0 0 999 V2000 3.7583 -1.5667 0.0000 C 0 0 3.7583 -2.1667 0.0000 C 0 0 4.2792 -2.4667 0.0000 N 0 0 4.8000 -2.1667 0.0000 C 0 0 4.8000 -1.5667 0.0000 N 0 0 4.2792 -1.2667 0.0000 C 0 0 5.3208 -2.4667 0.0000 N 0 0 3.2417 -2.4667 0.0000 C 0 0 5.8375 -2.1667 0.0000 C 0 0 2.7208 -2.1667 0.0000 …
N6-cyclopentyl-N2-(3,5-dichlorophenyl)-1-pyrrolidin-3-yl-imidazo[4,5-c]pyridine-2,6-diamine SciTegic08022204522D 29 33 0 0 0 0 999 V2000 3.4049 4.4641 0.0000 Cl 0 0 3.9049 3.5981 0.0000 C 0 0 3.4049 2.7320 0.0000 C 0 0 3.9049 1.8660 0.0000 C 0 0 3.4049 1.0000 0.0000 N 0 0 2.4049 1.0000 0.0000 C 0 0 1.8171 1.8090 0.0000 N 0 0 0.8660 1.5000 0.0000 C 0 0 0.0000 2.0000 0.0000 C 0 0 -0.8660 1.5000 0.0…
N8-(3,5-dichlorophenyl)-9-(4-piperidyl)-N2-(2,2,2-trifluoroethyl)purine-2,8-diamine SciTegic08022204522D 30 33 0 0 0 0 999 V2000 3.4049 4.4641 0.0000 Cl 0 0 3.9049 3.5981 0.0000 C 0 0 4.9049 3.5981 0.0000 C 0 0 5.4049 2.7321 0.0000 C 0 0 6.4049 2.7321 0.0000 Cl 0 0 4.9049 1.8660 0.0000 C 0 0 3.9049 1.8660 0.0000 C 0 0 3.4049 1.0000 0.0000 N 0 0 2.4049 1.0000 0.0000 C 0 0 1.8171 1.8090 0.0000 N 0 …
3-[1-methyl-5-(5-pyrrolidin-2-yl-1H-1,2,4-triazol-3-yl)indazol-3-yl]benzonitrile SciTegic08022204522D 28 32 0 0 0 0 999 V2000 9.1452 -6.0449 0.0000 C 0 0 9.1452 -6.8670 0.0000 C 0 0 9.8589 -7.2781 0.0000 C 0 0 10.5727 -6.8670 0.0000 C 0 0 10.5727 -6.0449 0.0000 C 0 0 9.8589 -5.6281 0.0000 C 0 0 8.4372 -7.2781 0.0000 C 0 0 7.6835 -6.9413 0.0000 N 0 0 7.1297 -7.5522 0.0000 C 0 0 7.5351 -8.2660 0.00…
N-[(4-chlorophenyl)carbamoyl]-2,6-difluoro-benzamide SciTegic08022204522D 21 22 0 0 0 0 999 V2000 7.0890 0.1844 0.0000 C 0 0 7.7908 -0.2205 0.0000 N 0 0 6.3954 -0.2205 0.0000 C 0 0 8.4965 0.1844 0.0000 C 0 0 9.1982 -0.2205 0.0000 N 0 0 7.0811 1.0505 0.0000 O 0 0 5.6857 0.2205 0.0000 C 0 0 6.3954 -1.0065 0.0000 C 0 0 8.5005 0.9423 0.0000 O 0 0 9.8959 0.1724 0.0000 C 0 0 11.3233 1.0144 0.0000 C 0 0…
7-fluoro-N-[(1S)-1-phenylethyl]-1H-indole-2-carboxamide SciTegic08022204522D 21 23 0 0 1 0 999 V2000 0.0000 0.0000 0.0000 F 0 0 1.0513 0.6283 0.0000 C 0 0 1.0392 2.1752 0.0000 C 0 0 2.3685 -0.1208 0.0000 C 0 0 -0.1087 3.2144 0.0000 N 0 0 2.3564 2.9486 0.0000 C 0 0 3.6857 0.6525 0.0000 C 0 0 0.5075 4.6283 0.0000 C 0 0 3.6736 2.1993 0.0000 C 0 0 2.0301 4.4591 0.0000 C 0 0 -0.2779 5.9697 0.0000 C 0 …
N-(cyanomethyl)-4-(trifluoromethyl)pyridine-3-carboxamide SciTegic08022204522D 16 16 0 0 0 0 999 V2000 7.5374 -0.1395 0.0000 N 0 0 6.4990 -0.7409 0.0000 C 0 0 5.2003 -1.4932 0.0000 C 0 0 3.8990 -0.7455 0.0000 N 0 0 2.6003 -1.4977 0.0000 C 0 0 2.6024 -2.6977 0.0000 O 0 0 1.2990 -0.7500 0.0000 C 0 0 1.2990 0.7500 0.0000 C 0 0 0.0000 1.5000 0.0000 N 0 0 -1.2990 0.7500 0.0000 C 0 0 -1.2990 -0.7500 0.…
3-[2-(3-methylanilino)pyrimidin-4-yl]benzonitrile SciTegic08022204522D 22 24 0 0 0 0 999 V2000 6.4290 -8.7125 0.0000 C 0 0 7.1435 -9.1250 0.0000 C 0 0 7.8579 -8.7125 0.0000 C 0 0 8.5724 -9.1250 0.0000 C 0 0 9.2868 -8.7124 0.0000 N 0 0 9.2868 -7.8874 0.0000 C 0 0 8.5724 -7.4750 0.0000 N 0 0 8.5724 -6.6500 0.0000 C 0 0 9.2868 -6.2375 0.0000 C 0 0 10.0014 -6.6499 0.0000 C 0 0 10.0014 -7.4749 0.0000 …
N-[3-[2-(4-morpholinoanilino)-5H-pyrrolo[3,2-d]pyrimidin-6-yl]phenyl]cyclopropanecarboxamide SciTegic08022204522D 34 39 0 0 0 0 999 V2000 0.0000 0.0000 0.0000 O 0 0 0.5116 1.1066 0.0000 C 0 0 2.0109 1.2375 0.0000 N 0 0 -0.3569 2.3679 0.0000 C 0 0 2.8558 0.0000 0.0000 C 0 0 -1.6778 2.9629 0.0000 C 0 0 -0.4283 3.8077 0.0000 C 0 0 4.3551 0.1308 0.0000 C 0 0 2.1894 -1.3446 0.0000 C 0 0 5.1881 -1.1066…
2-ethoxy-5-[2-[(5-methoxy-3-pyridyl)amino]pyrimidin-4-yl]benzonitrile SciTegic08022204522D 26 28 0 0 0 0 999 V2000 5.0013 1.4438 0.0000 C 0 0 4.2868 1.0313 0.0000 C 0 0 3.5724 1.4438 0.0000 O 0 0 2.8579 1.0313 0.0000 C 0 0 2.1434 1.4438 0.0000 C 0 0 1.4289 1.0313 0.0000 C 0 0 1.4289 0.2063 0.0000 C 0 0 2.1434 -0.2063 0.0000 C 0 0 2.8579 0.2063 0.0000 C 0 0 3.5724 -0.2063 0.0000 C 0 0 4.2868 -0.61…
1-[5-amino-1-[2,6-dichloro-4-(trifluoromethyl)phenyl]-4-methylsulfinyl-pyrazol-3-yl]ethanone SciTegic08022204522D 24 25 0 0 0 0 999 V2000 3.6853 -0.0357 0.0000 N 0 0 3.3444 0.4674 0.0000 N 0 0 2.7647 0.2955 0.0000 C 0 0 2.7526 -0.3101 0.0000 C 0 0 3.3198 -0.5179 0.0000 C 0 0 2.2873 0.6599 0.0000 C 0 0 2.2557 -0.6556 0.0000 S 0 0 1.7100 -0.3998 0.0000 O 0 0 2.3003 -1.2572 0.0000 C 0 0 4.2890 -0.04…
tert-butyl 4-[[(1,3-dimethyl-5-phenoxy-pyrazol-4-yl)methyleneamino]oxymethyl]benzoate SciTegic08022204522D 31 33 0 0 0 0 999 V2000 1.1285 -6.2561 0.0000 C 0 0 1.8372 -5.2877 0.0000 C 0 0 3.3372 -5.2929 0.0000 N 0 0 3.8056 -3.8679 0.0000 N 0 0 4.9460 -3.4943 0.0000 C 0 0 2.5951 -3.0039 0.0000 C 0 0 2.5973 -1.5031 0.0000 O 0 0 1.2990 -0.7500 0.0000 C 0 0 1.2990 0.7500 0.0000 C 0 0 0.0000 1.5000 0.0…
(1S,2R,5R,7R,9R,10S,14R,15S,19S)-15-[(2R,5S,6R)-5-(dimethylamino)-6-methyl-tetrahydropyran-2-yl]oxy-7-[(2R,3R,4R,5S,6S)-4-ethoxy-3,5-dimethoxy-6-methyl-tetrahydropyran-2-yl]oxy-19-ethyl-14-methyl-20-oxatetracyclo[10.10.0.02,10.05,9]docos-11-ene-13,21-dione SciTegic08022204522D 58 63 0 0 1 0 999 V2000 6.5376 -0.1572 0.0000 O 0 0 -3.7639 -0.3988 0.0000 O 0 0 -3.7818 -0.6001 0.0000 O 0 0 -1.1376 2.6…
[4-[4-(6-methyl-3-pyridyl)phenyl]tetrahydropyran-4-yl]methanamine SciTegic08022204522D 21 23 0 0 0 0 999 V2000 2.5981 -4.1004 0.0000 C 0 0 1.2990 -3.3504 0.0000 C 0 0 1.2990 -1.8504 0.0000 C 0 0 0.0000 -1.1004 0.0000 C 0 0 -1.2990 -1.8504 0.0000 C 0 0 -1.2990 -3.3504 0.0000 C 0 0 0.0000 -4.1004 0.0000 N 0 0 -2.5987 -1.1000 0.0000 C 0 0 -2.6012 0.4000 0.0000 C 0 0 -3.9015 1.1480 0.0000 C 0 0 -5.19…
N-(3-hydroxy-2-pyridyl)-6-morpholino-pyridine-3-carboxamide SciTegic08022204522D 22 24 0 0 0 0 999 V2000 11.1875 -7.1434 0.0000 O 0 0 11.6000 -6.4290 0.0000 C 0 0 12.4250 -6.4290 0.0000 C 0 0 12.8375 -5.7145 0.0000 C 0 0 12.4250 -5.0000 0.0000 C 0 0 11.6000 -5.0000 0.0000 N 0 0 11.1875 -5.7145 0.0000 C 0 0 10.3625 -5.7145 0.0000 N 0 0 9.9500 -6.4290 0.0000 C 0 0 10.3625 -7.1435 0.0000 O 0 0 9.125…
N-[4-[2-(7-cyano-1,2,4,5-tetrahydro-3-benzazepin-3-yl)ethyl]cyclohexyl]-3-(4-methyl-1H-imidazol-2-yl)benzamide SciTegic08022204522D 36 40 0 0 0 0 999 V2000 16.7908 1.6517 0.0000 C 0 0 16.9209 0.4587 0.0000 C 0 0 18.2228 -0.2862 0.0000 C 0 0 17.9167 -1.7546 0.0000 N 0 0 16.4364 -1.8983 0.0000 C 0 0 15.8101 -0.5493 0.0000 N 0 0 15.6890 -3.1997 0.0000 C 0 0 16.4420 -4.4970 0.0000 C 0 0 15.6950 -5.79…
3-(4-chloro-2-hydroxy-phenyl)-4-(4-chlorophenyl)-5-[3-(dimethylamino)propyl]-1,4-dihydropyrrolo[3,4-c]pyrazol-6-one SciTegic08022204522D 30 33 0 0 0 0 999 V2000 10.7305 -6.6625 0.0000 C 0 0 11.1430 -7.3769 0.0000 N 0 0 11.9680 -7.3769 0.0000 C 0 0 10.7305 -8.0914 0.0000 C 0 0 9.9055 -8.0914 0.0000 C 0 0 9.4931 -8.8059 0.0000 C 0 0 8.6680 -8.8060 0.0000 N 0 0 8.1832 -8.1385 0.0000 C 0 0 7.3985 -8.…
5-(3-fluorophenyl)-N-(1H-pyrrolo[2,3-c]pyridin-3-ylmethyl)indan-2-amine SciTegic08022204522D 27 31 0 0 0 0 999 V2000 5.2549 -5.6861 0.0000 C 0 0 6.0619 -5.5146 0.0000 C 0 0 6.6139 -6.1277 0.0000 C 0 0 6.3590 -6.9123 0.0000 C 0 0 5.5520 -7.0838 0.0000 C 0 0 5.0000 -6.4707 0.0000 C 0 0 5.2971 -7.8685 0.0000 F 0 0 7.4209 -5.9562 0.0000 C 0 0 7.6758 -5.1716 0.0000 C 0 0 8.4828 -5.0000 0.0000 C 0 0 9.…
2-(5-chloro-2-methoxy-phenyl)-5-isopropyl-N-[2-(1-piperidyl)ethyl]thiazole-4-carboxamide SciTegic08022204522D 28 30 0 0 0 0 999 V2000 10.1656 -8.0633 0.0000 C 0 0 9.4119 -8.3988 0.0000 C 0 0 9.3256 -9.2193 0.0000 C 0 0 8.7445 -7.9138 0.0000 C 0 0 8.7446 -7.0888 0.0000 C 0 0 7.9600 -6.8338 0.0000 N 0 0 7.4750 -7.5013 0.0000 C 0 0 7.9599 -8.1687 0.0000 S 0 0 6.6500 -7.5013 0.0000 C 0 0 6.2375 -6.78…
1,3-bis[4-chloro-3-(trifluoromethyl)phenyl]urea SciTegic08022204522D 26 27 0 0 0 0 999 V2000 6.4289 -1.2928 0.0000 C 0 0 5.7145 -0.8803 0.0000 C 0 0 5.7145 -0.0553 0.0000 C 0 0 6.4289 0.3573 0.0000 C 0 0 7.1434 -0.0553 0.0000 C 0 0 7.1434 -0.8803 0.0000 C 0 0 7.8579 -1.2928 0.0000 N 0 0 8.5724 -0.8803 0.0000 C 0 0 8.5724 -0.0553 0.0000 O 0 0 9.2868 -1.2928 0.0000 N 0 0 10.0013 -0.8803 0.0000 C 0 …
3-[[3-[6-(cyclopentylamino)-1-methyl-pyrazolo[3,4-d]pyrimidin-3-yl]phenyl]methylamino]indan-5-ol SciTegic08022204522D 34 39 0 0 0 0 999 V2000 30.6006 -19.1302 0.0000 N 0 0 27.9855 -18.2858 0.0000 C 0 0 29.0779 -19.3743 0.0000 N 0 0 28.8394 -20.8979 0.0000 C 0 0 27.6312 -21.7401 0.0000 N 0 0 23.7899 -22.4361 0.0000 C 0 0 22.2670 -22.6656 0.0000 C 0 0 22.0148 -24.1849 0.0000 C 0 0 23.3818 -24.8941 …
N8-[3,5-bis(trifluoromethyl)phenyl]-N2-isopropyl-9-(4-piperidyl)purine-2,8-diamine SciTegic08022204522D 34 37 0 0 0 0 999 V2000 -0.8660 -1.5000 0.0000 C 0 0 -1.7320 -1.0000 0.0000 C 0 0 -2.5981 -1.5000 0.0000 C 0 0 -1.7320 0.0000 0.0000 N 0 0 -0.8660 0.5000 0.0000 C 0 0 -0.8660 1.5000 0.0000 N 0 0 0.0000 2.0000 0.0000 C 0 0 0.8660 1.5000 0.0000 C 0 0 1.8171 1.8090 0.0000 N 0 0 2.4049 1.0000 0.000…
[4-[[4-(4-chlorophenyl)pyrimidin-2-yl]amino]phenyl]-[(3R)-3-(hydroxymethyl)pyrrolidin-1-yl]methanone SciTegic08022204522D 30 33 0 0 1 0 999 V2000 -8.3138 0.0932 0.0000 H 0 0 -7.6447 0.8363 0.0000 C 0 0 2 0 0 0 -8.4538 1.4241 0.0000 C 0 0 -8.3492 2.4186 0.0000 O 0 0 -7.1447 1.7024 0.0000 C 0 0 -6.1666 1.4944 0.0000 C 0 0 -6.0621 0.5000 0.0000 N 0 0 -6.9755 0.0932 0.0000 C 0 0 -5.1961 0.0000 0.0000…
2-[4-(1-bicyclo[1.1.1]pentanylamino)-2-[(2,4-difluorophenyl)methylamino]-5,6,8,9-tetrahydropyrimido[4,5-d]azepin-7-yl]ethanol SciTegic08022204522D 30 34 0 0 0 0 999 V2000 6.5461 2.3574 0.0000 O 0 0 6.1336 1.6429 0.0000 C 0 0 6.5461 0.9284 0.0000 C 0 0 6.1336 0.2140 0.0000 N 0 0 6.5984 -0.4677 0.0000 C 0 0 6.3552 -1.2560 0.0000 C 0 0 5.5872 -1.5574 0.0000 C 0 0 5.5872 -2.3824 0.0000 N 0 0 4.8728 -…
5-amino-1-[2,6-dichloro-4-(trifluoromethyl)phenyl]-4-ethylsulfinyl-pyrazole-3-carbonitrile SciTegic08022204522D 24 25 0 0 0 0 999 V2000 8.5160 -2.9424 0.0000 C 0 0 7.3221 -3.0635 0.0000 C 0 0 6.4437 -1.8466 0.0000 S 0 0 6.9354 -0.7520 0.0000 O 0 0 4.9531 -1.9978 0.0000 C 0 0 3.9511 -0.8815 0.0000 C 0 0 4.1955 0.2934 0.0000 N 0 0 2.5987 -1.5004 0.0000 N 0 0 1.2990 -0.7500 0.0000 C 0 0 1.2990 0.750…
5-bromo-2-(3-chloro-2-pyridyl)-N-[4-cyano-2-methyl-6-(methylcarbamoyl)phenyl]pyrazole-3-carboxamide SciTegic08022204522D 29 31 0 0 0 0 999 V2000 4.9395 -1.3433 0.0000 C 0 0 3.8990 -0.7455 0.0000 N 0 0 2.6003 -1.4977 0.0000 C 0 0 2.6024 -2.6977 0.0000 O 0 0 1.2990 -0.7500 0.0000 C 0 0 1.2990 0.7500 0.0000 C 0 0 0.0000 1.5000 0.0000 C 0 0 -1.2990 0.7500 0.0000 C 0 0 -1.2990 -0.7500 0.0000 C 0 0 -2.…
[methyl-oxo-[1-[6-(trifluoromethyl)-3-pyridyl]ethyl]-λ6-sulfanylidene]cyanamide SciTegic08022204522D 18 18 0 0 0 0 999 V2000 1.2990 -2.6287 0.0000 C 0 0 1.2990 -1.1287 0.0000 C 0 0 0.0000 -0.3787 0.0000 C 0 0 -1.2990 -1.1287 0.0000 C 0 0 -1.2990 -2.6287 0.0000 C 0 0 0.0000 -3.3787 0.0000 N 0 0 2.5972 -0.3756 0.0000 C 0 0 2.5951 1.1252 0.0000 S 0 0 3.6375 -0.9738 0.0000 C 0 0 -2.5988 -3.3791 0.000…
1-[2,6-dichloro-4-(trifluoromethyl)phenyl]-5-[(E)-(4-hydroxy-3-methoxy-phenyl)methyleneamino]-4-(trifluoromethylsulfanyl)pyrazole-3-carbonitrile SciTegic08022204522D 35 37 0 0 0 0 999 V2000 0.1361 0.2878 0.0000 C 0 0 0.1349 -0.3188 0.0000 C 0 0 0.6581 -0.6233 0.0000 C 0 0 1.1828 -0.3183 0.0000 C 0 0 1.1800 0.2915 0.0000 C 0 0 0.6563 0.5881 0.0000 C 0 0 -0.3879 0.5875 0.0000 O 0 0 -0.9115 0.2871 0…
1-[5-bromo-2-(3-chloro-2-pyridyl)pyrazole-3-carbonyl]-3-isopropyl-8-methyl-2H-quinazolin-4-one SciTegic08022204522D 30 33 0 0 0 0 999 V2000 -0.3715 1.0960 0.0000 C 0 0 -0.3715 0.2711 0.0000 C 0 0 0.3431 -0.1415 0.0000 C 0 0 1.0575 0.2711 0.0000 C 0 0 1.0575 1.0960 0.0000 C 0 0 0.3431 1.5086 0.0000 C 0 0 1.7695 1.5072 0.0000 C 0 0 0.3431 -0.9665 0.0000 C 0 0 1.0575 -1.3791 0.0000 N 0 0 1.7720 -0.9…
N-(3,4-dichlorophenyl)-1,3-dimethyl-2,4,6-trioxo-hexahydropyrimidine-5-carboxamide SciTegic08022204522D 22 23 0 0 0 0 999 V2000 -2.8945 1.4324 0.0000 C 0 0 -2.0675 1.4324 0.0000 N 0 0 -1.6540 2.1486 0.0000 C 0 0 -2.0675 2.8648 0.0000 O 0 0 -0.8270 2.1486 0.0000 C 0 0 -0.4135 2.8648 0.0000 C 0 0 -0.8270 3.5810 0.0000 O 0 0 0.4135 2.8648 0.0000 N 0 0 0.8270 3.5810 0.0000 C 0 0 0.4135 4.2972 0.0000 …
8-methyl-8-azabicyclo[3.2.1]octane-3-carbonitrile SciTegic08022204522D 11 12 0 0 0 0 999 V2000 -2.0851 0.0000 0.0000 C 0 0 -1.2601 0.0000 0.0000 N 0 0 -0.7271 -0.9269 0.0000 C 0 0 -1.3721 -0.4125 0.0000 C 0 0 -1.3721 0.4125 0.0000 C 0 0 -0.7271 0.9269 0.0000 C 0 0 0.0772 0.7433 0.0000 C 0 0 0.4351 0.0000 0.0000 C 0 0 1.2601 0.0000 0.0000 C 0 0 2.0851 0.0000 0.0000 N 0 0 0.0772 -0.7433 0.0000 C 0 …
N7-phenyl-N5-(5-phenyl-1H-pyrazol-3-yl)pyrazolo[1,5-a]pyrimidine-5,7-diamine SciTegic08022204522D 28 32 0 0 0 0 999 V2000 0.0000 0.0000 0.0000 N 0 0 1.2946 -0.7363 0.0000 C 0 0 -0.0118 1.5202 0.0000 C 0 0 1.2827 -2.2329 0.0000 N 0 0 2.5892 0.0237 0.0000 C 0 0 1.2827 2.2804 0.0000 N 0 0 -1.1402 2.5417 0.0000 C 0 0 2.5773 -2.9692 0.0000 C 0 0 2.5773 1.5440 0.0000 C 0 0 0.9620 3.7650 0.0000 N 0 0 -0…
N-[[4-chloro-3-[[3-chloro-5-(trifluoromethyl)-2-pyridyl]oxy]phenyl]carbamoyl]-2,6-difluoro-benzamide SciTegic08022204522D 33 35 0 0 0 0 999 V2000 -1.7862 0.6187 0.0000 O 0 0 -1.7862 -0.2062 0.0000 C 0 0 -2.5006 -0.6187 0.0000 N 0 0 -3.2151 -0.2062 0.0000 C 0 0 -3.2151 0.6187 0.0000 O 0 0 -3.9296 -0.6187 0.0000 C 0 0 -3.9296 -1.4437 0.0000 C 0 0 -3.2151 -1.8563 0.0000 F 0 0 -4.6441 -1.8563 0.0000 …
dimethoxy-thioxo-[(3,5,6-trichloro-2-pyridyl)oxy]-λ5-phosphane SciTegic08022204522D 16 16 0 0 0 0 999 V2000 6.2387 -0.8917 0.0000 C 0 0 5.2003 -1.4932 0.0000 O 0 0 3.8990 -0.7455 0.0000 P 0 0 3.8969 0.4545 0.0000 S 0 0 5.2216 0.0237 0.0000 O 0 0 5.2185 1.2237 0.0000 C 0 0 2.6003 -1.4977 0.0000 O 0 0 1.2990 -0.7500 0.0000 C 0 0 1.2990 0.7500 0.0000 N 0 0 0.0000 1.5000 0.0000 C 0 0 0.0000 2.7000 0.…
5-(3-cyclopropylsulfonylphenyl)-3-(4-methylsulfonylphenyl)-4,5,6,7-tetrahydropyrazolo[1,5-a]pyrimidine SciTegic08022204522D 31 35 0 0 0 0 999 V2000 7.9684 -5.0000 0.0000 C 0 0 7.2540 -5.4125 0.0000 C 0 0 7.2540 -6.2375 0.0000 C 0 0 7.9684 -6.6500 0.0000 N 0 0 8.6829 -6.2375 0.0000 C 0 0 8.6829 -5.4125 0.0000 N 0 0 9.4675 -6.4925 0.0000 C 0 0 9.9524 -5.8250 0.0000 C 0 0 9.4675 -5.1576 0.0000 N 0 0…
6-amino-N-(4-fluorophenyl)-8-(p-tolyl)-4-thia-2-azatricyclo[7.3.0.03,7]dodeca-1,3(7),5,8-tetraene-5-carboxamide SciTegic08022204522D 30 34 0 0 0 0 999 V2000 11.5215 2.7772 0.0000 C 0 0 11.5215 1.9522 0.0000 C 0 0 12.2360 1.5397 0.0000 C 0 0 12.2360 0.7146 0.0000 C 0 0 11.5216 0.3021 0.0000 C 0 0 10.8071 0.7146 0.0000 C 0 0 10.8071 1.5397 0.0000 C 0 0 11.5216 -0.5229 0.0000 C 0 0 12.2360 -0.9354 0…
3-(1,3-benzodioxol-5-ylmethyl)-2-[1-(1,1-dioxothiolan-3-yl)-3,5-dimethyl-pyrazol-4-yl]-1,2-dihydroquinazolin-4-one SciTegic08022204522D 35 40 0 0 0 0 999 V2000 8.0455 -5.0000 0.0000 C 0 0 8.6586 -5.5521 0.0000 C 0 0 8.5724 -6.3726 0.0000 C 0 0 9.3261 -6.7081 0.0000 C 0 0 9.8781 -6.0951 0.0000 N 0 0 9.4656 -5.3806 0.0000 N 0 0 10.6985 -6.1813 0.0000 C 0 0 11.1110 -6.8958 0.0000 C 0 0 11.9180 -6.72…
N-(4,7-dimethyl-1,3-benzothiazol-2-yl)-N-(3-imidazol-1-ylpropyl)furan-2-carboxamide SciTegic08022204522D 27 30 0 0 0 0 999 V2000 5.7145 -5.4464 0.0000 C 0 0 5.7145 -6.2714 0.0000 C 0 0 5.0000 -6.6839 0.0000 C 0 0 5.0000 -7.5089 0.0000 C 0 0 5.7145 -7.9214 0.0000 C 0 0 6.4289 -7.5089 0.0000 C 0 0 6.4289 -6.6839 0.0000 C 0 0 7.2136 -6.4290 0.0000 N 0 0 7.6985 -7.0964 0.0000 C 0 0 7.2136 -7.7638 0.0…
5-amino-1-[2,6-dichloro-4-(trifluoromethyl)phenyl]-4-(trifluoromethylsulfinyl)pyrazole-3-carbonitrile SciTegic08022204522D 26 27 0 0 0 0 999 V2000 2.5987 0.0306 0.0000 N 0 0 3.9511 0.6495 0.0000 C 0 0 4.9531 -0.4669 0.0000 C 0 0 4.2010 -1.7647 0.0000 C 0 0 2.7343 -1.4506 0.0000 N 0 0 4.8082 -3.1343 0.0000 C 0 0 5.2946 -4.2313 0.0000 N 0 0 4.1955 1.8244 0.0000 N 0 0 1.2990 0.7810 0.0000 C 0 0 1.29…
6-[4-[(4-ethylpiperazin-1-yl)methyl]phenyl]-N-[(1R)-1-phenylethyl]-3H-pyrrolo[2,3-d]pyrimidin-4-amine SciTegic08022204522D 33 37 0 0 1 0 999 V2000 9.5957 -2.9954 0.0000 C 0 0 9.7158 -1.5003 0.0000 C 0 0 8.4809 -0.6473 0.0000 N 0 0 8.5989 0.8481 0.0000 C 0 0 7.3630 1.6980 0.0000 C 0 0 6.0089 1.0526 0.0000 N 0 0 5.8909 -0.4429 0.0000 C 0 0 7.1269 -1.2928 0.0000 C 0 0 4.7705 1.9005 0.0000 C 0 0 3.41…
N-(cyclohexylmethyl)-2-[8-(2,4-dimethoxybenzoyl)-4-oxo-1-phenyl-1,3,8-triazaspiro[4.5]decan-3-yl]acetamide SciTegic08022204522D 40 44 0 0 0 0 999 V2000 16.7951 -7.7315 0.0000 C 0 0 16.0806 -7.3190 0.0000 O 0 0 15.3661 -7.7315 0.0000 C 0 0 14.6517 -7.3190 0.0000 C 0 0 13.9372 -7.7315 0.0000 C 0 0 13.9372 -8.5565 0.0000 C 0 0 14.6517 -8.9690 0.0000 C 0 0 15.3661 -8.5565 0.0000 C 0 0 14.6517 -9.7940…
N2-[3-chloro-5-(trifluoromethyl)phenyl]-N6-cyclopentyl-1-[2-(dimethylamino)ethyl]imidazo[4,5-c]pyridine-2,6-diamine SciTegic08022204522D 32 35 0 0 0 0 999 V2000 6.4049 2.7320 0.0000 Cl 0 0 5.4049 2.7320 0.0000 C 0 0 4.9048 3.5981 0.0000 C 0 0 3.9049 3.5981 0.0000 C 0 0 3.4049 4.4641 0.0000 C 0 0 2.5388 3.9641 0.0000 F 0 0 2.9049 5.3301 0.0000 F 0 0 4.2709 4.9641 0.0000 F 0 0 3.4049 2.7320 0.0000 …
(1R,4S,5'S,6R,6'S,8R,10E,12S,13S,14E,16E,20R,21Z,24S)-6'-cyclohexyl-24-hydroxy-21-hydroxyimino-12-[(2R,4S,5S,6S)-5-hydroxy-4-methoxy-6-methyl-tetrahydropyran-2-yl]oxy-5',11,13,22-tetramethyl-spiro[3,7,19-trioxatetracyclo[15.6.1.14,8.020,24]pentacosa-10,14,16,22-tetraene-6,2'-tetrahydropyran]-2-one SciTegic08022204522D 60 66 0 0 1 0 999 V2000 -7.4917 5.7099 0.0000 O 0 0 -4.9386 8.9977 0.0000 N 0 0…
N-(3-chlorophenyl)-2-(4-pyrrolidin-1-yl-1-piperidyl)pyridine-4-carboxamide SciTegic08022204522D 27 30 0 0 0 0 999 V2000 5.7145 -9.9500 0.0000 Cl 0 0 5.7145 -9.1250 0.0000 C 0 0 5.0000 -8.7125 0.0000 C 0 0 5.0000 -7.8875 0.0000 C 0 0 5.7145 -7.4750 0.0000 C 0 0 6.4289 -7.8875 0.0000 C 0 0 7.1434 -7.4750 0.0000 N 0 0 7.1434 -6.6500 0.0000 C 0 0 6.4289 -6.2375 0.0000 O 0 0 7.8579 -6.2375 0.0000 C 0 …
ethyl 4-(4-bromophenyl)-2-ethyl-7,7-dimethyl-5-oxo-1,4,6,8-tetrahydroquinoline-3-carboxylate SciTegic08022204522D 27 29 0 0 0 0 999 V2000 10.0993 -6.4850 0.0000 C 0 0 10.0993 -7.3100 0.0000 C 0 0 9.3848 -7.7225 0.0000 O 0 0 9.3848 -8.5475 0.0000 C 0 0 10.0993 -8.9600 0.0000 O 0 0 8.6704 -8.9600 0.0000 C 0 0 8.6704 -9.7850 0.0000 C 0 0 9.3848 -10.1975 0.0000 C 0 0 10.0993 -9.7849 0.0000 C 0 0 7.95…
N2-[3-chloro-5-(trifluoromethyl)phenyl]-N6-cyclobutyl-1H-imidazo[4,5-c]pyridine-2,6-diamine SciTegic08022204522D 26 29 0 0 0 0 999 V2000 -1.9572 -7.0071 0.0000 Cl 0 0 -0.4572 -7.0123 0.0000 C 0 0 0.2883 -8.3139 0.0000 C 0 0 1.7883 -8.3192 0.0000 C 0 0 2.5342 -9.6215 0.0000 C 0 0 1.7805 -10.9184 0.0000 F 0 0 4.0342 -9.6262 0.0000 F 0 0 3.2803 -10.9228 0.0000 F 0 0 2.5428 -7.0227 0.0000 C 0 0 1.797…
(3R)-2-[(R)-tert-butylsulfinyl]-3-(2-hydroxyethyl)-4-(3-phenylphenyl)-N-[2-(4-pyridyl)ethyl]-1,3-dihydropyrrolo[3,4-c]pyridine-6-carboxamide SciTegic08022204522D 41 45 0 0 1 0 999 V2000 3.4507 -4.6232 0.0000 O 0 0 1.3423 -4.6232 0.0000 C 0 0 0.8551 -4.8934 0.0000 C 0 0 0.3189 -4.6232 0.0000 N 0 0 0.3189 -4.0296 0.0000 C 0 0 0.8551 -3.7062 0.0000 C 0 0 1.3423 -4.0296 0.0000 C 0 0 1.8869 -3.7062 0.…
9-(3-aminocyclobutyl)-N2-tert-butyl-N8-[3-chloro-5-(trifluoromethyl)phenyl]purine-2,8-diamine SciTegic08022204522D 31 34 0 0 1 0 999 V2000 6.4049 2.7320 0.0000 Cl 0 0 5.4049 2.7320 0.0000 C 0 0 4.9049 1.8660 0.0000 C 0 0 3.9049 1.8660 0.0000 C 0 0 3.4049 1.0000 0.0000 N 0 0 2.4049 1.0000 0.0000 C 0 0 1.8171 1.8090 0.0000 N 0 0 0.8660 1.5000 0.0000 C 0 0 0.0000 2.0000 0.0000 C 0 0 -0.8660 1.5000 0…
[4-[[4-(4-chlorophenyl)pyrimidin-2-yl]amino]phenyl]-[3-(3-methyl-1,2,4-oxadiazol-5-yl)azetidin-1-yl]methanone SciTegic08022204522D 32 36 0 0 0 0 999 V2000 3.6042 -1.5000 0.0000 C 0 0 3.6042 -2.1042 0.0000 C 0 0 4.1292 -2.4042 0.0000 N 0 0 4.6500 -2.1042 0.0000 C 0 0 4.6500 -1.5000 0.0000 N 0 0 4.1292 -1.2000 0.0000 C 0 0 3.0833 -2.4042 0.0000 C 0 0 5.1708 -2.4042 0.0000 N 0 0 2.5625 -2.1042 0.000…
N8-(3-chloro-5-fluoro-phenyl)-N2-isopropyl-9-(4-piperidyl)purine-2,8-diamine SciTegic08022204522D 28 31 0 0 0 0 999 V2000 -0.8660 -1.5000 0.0000 C 0 0 -1.7320 -1.0000 0.0000 C 0 0 -1.7320 0.0000 0.0000 N 0 0 -0.8660 0.5000 0.0000 C 0 0 -0.8660 1.5000 0.0000 N 0 0 0.0000 2.0000 0.0000 C 0 0 0.8660 1.5000 0.0000 C 0 0 1.8171 1.8090 0.0000 N 0 0 2.4049 1.0000 0.0000 C 0 0 3.4049 1.0000 0.0000 N 0 0 …
N6-tert-butyl-N2-[3-chloro-5-(trifluoromethyl)phenyl]-1-pyrrolidin-3-yl-imidazo[4,5-c]pyridine-2,6-diamine SciTegic08022204522D 31 34 0 0 0 0 999 V2000 6.4049 2.7320 0.0000 Cl 0 0 5.4049 2.7320 0.0000 C 0 0 4.9048 3.5981 0.0000 C 0 0 3.9049 3.5981 0.0000 C 0 0 3.4049 4.4641 0.0000 C 0 0 2.5388 3.9641 0.0000 F 0 0 2.9049 5.3301 0.0000 F 0 0 4.2709 4.9641 0.0000 F 0 0 3.4049 2.7320 0.0000 C 0 0 3.9…
N-[3-[5-(5-pyrrolidin-2-yl-1H-1,2,4-triazol-3-yl)-1H-indazol-3-yl]phenyl]cyclopropanecarboxamide SciTegic08022204522D 31 36 0 0 0 0 999 V2000 4.2583 3.8875 0.0000 C 0 0 4.2583 3.2833 0.0000 C 0 0 4.7750 2.9833 0.0000 C 0 0 5.3000 3.2833 0.0000 C 0 0 5.3000 3.8875 0.0000 C 0 0 4.7750 4.1875 0.0000 C 0 0 3.7375 2.9833 0.0000 C 0 0 3.1875 3.2291 0.0000 N 0 0 2.7833 2.7791 0.0000 C 0 0 3.0875 2.2583 …
N-[4-(hydroxymethyl)tetrahydropyran-4-yl]-6-(trifluoromethyl)-1H-indole-2-carboxamide SciTegic08022204522D 24 26 0 0 0 0 999 V2000 0.0000 0.0000 0.0000 F 0 0 1.0657 0.6370 0.0000 C 0 0 2.1315 0.0245 0.0000 F 0 0 1.0535 -0.6002 0.0000 F 0 0 1.0535 2.2050 0.0000 C 0 0 -0.3062 2.9890 0.0000 C 0 0 2.3887 2.9890 0.0000 C 0 0 -0.3185 4.5570 0.0000 C 0 0 2.3765 4.5570 0.0000 C 0 0 -1.4822 5.6105 0.0000 …
4,6-difluoro-N-[1-(hydroxymethyl)-4,4-dimethyl-cyclohexyl]-1H-indole-2-carboxamide SciTegic08022204522D 24 26 0 0 0 0 999 V2000 0.0000 0.0000 0.0000 F 0 0 -1.0996 -0.6178 0.0000 C 0 0 -2.4712 0.1729 0.0000 C 0 0 -1.1120 -2.1746 0.0000 C 0 0 -3.8427 -0.5930 0.0000 C 0 0 -2.8048 1.7175 0.0000 C 0 0 -2.4835 -2.9407 0.0000 C 0 0 -5.0165 0.4695 0.0000 N 0 0 -3.8551 -2.1499 0.0000 C 0 0 -4.3740 1.8904 …
4-[3-chloro-5-(trifluoromethyl)phenyl]-N-[2-(4-methoxyphenyl)ethyl]pyrimidin-2-amine SciTegic08022204522D 28 30 0 0 0 0 999 V2000 4.3301 1.5000 0.0000 Cl 0 0 3.4640 2.0000 0.0000 C 0 0 2.5980 1.5000 0.0000 C 0 0 1.7320 2.0000 0.0000 C 0 0 0.8660 1.5000 0.0000 C 0 0 0.8660 0.5000 0.0000 C 0 0 0.0000 0.0000 0.0000 C 0 0 -0.8660 0.5000 0.0000 N 0 0 -0.8660 1.5000 0.0000 C 0 0 -1.7320 2.0000 0.0000 N…
[(1R,2'S,3'S,4S,6S,8R,10E,13R,14E,16E,20R,21R,24S)-21,24-dihydroxy-3',11,13,22-tetramethyl-2-oxo-spiro[3,7,19-trioxatetracyclo[15.6.1.14,8.020,24]pentacosa-10,14,16,22-tetraene-6,6'-tetrahydropyran]-2'-yl] SciTegic08022204522D 42 46 0 0 1 0 999 V2000 -1.2393 -3.6400 0.0000 C 0 0 2 0 0 0 -1.2393 -5.2400 0.0000 C 0 0 2 0 0 0 -0.0093 -2.8400 0.0000 C 0 0 2 0 0 0 -2.4693 -2.8400 0.0000 C 0 0 -2.2941 …
[cyano-(4-fluoro-3-phenoxy-phenyl)methyl] 3-(2,2-dichlorovinyl)-2,2-dimethyl-cyclopropanecarboxylate SciTegic08022204522D 29 31 0 0 0 0 999 V2000 5.6761 -5.8681 0.0000 C 0 0 4.6369 -6.4681 0.0000 C 0 0 4.6673 -7.6677 0.0000 C 0 0 3.1369 -6.4628 0.0000 C 0 0 1.8310 -7.1813 0.0000 C 0 0 0.5467 -6.4048 0.0000 C 0 0 -0.5048 -6.9831 0.0000 Cl 0 0 0.5713 -5.2051 0.0000 Cl 0 0 3.8912 -5.2578 0.0000 C 0 …
6-chloro-N-[(1S,2S,3S,5R)-2,6,6-trimethylnorpinan-3-yl]imidazo[1,2-a]pyridine-2-carboxamide SciTegic08022204522D 23 26 0 0 1 0 999 V2000 0.0000 0.0000 0.0000 Cl 0 0 -0.8752 -0.8917 0.0000 C 0 0 -2.4109 -0.5119 0.0000 C 0 0 -0.4458 -2.3779 0.0000 C 0 0 -3.5008 -1.6348 0.0000 N 0 0 -1.5357 -3.5008 0.0000 C 0 0 -3.0714 -3.1210 0.0000 C 0 0 -5.0861 -1.5852 0.0000 C 0 0 -4.3760 -3.9962 0.0000 N 0 0 -5…
5-chloro-2-(3-chloro-2-pyridyl)-N-[2,4-dichloro-6-[(1-cyano-1-methyl-ethyl)carbamoyl]phenyl]pyrazole-3-carboxamide SciTegic08022204522D 32 34 0 0 0 0 999 V2000 0.4500 0.4719 0.0000 N 0 0 -0.0401 0.1185 0.0000 N 0 0 0.1458 -0.4532 0.0000 C 0 0 0.7500 -0.4532 0.0000 C 0 0 0.9359 0.1185 0.0000 C 0 0 0.4512 1.0718 0.0000 C 0 0 1.5066 0.3036 0.0000 C 0 0 1.9524 -0.0981 0.0000 N 0 0 1.6316 0.8905 0.000…
2-(1,1-dimethylallyl)-3-hydroxy-naphthalene-1,4-dione SciTegic08022204522D 18 19 0 0 0 0 999 V2000 0.0362 0.4111 0.0000 C 0 0 0.0362 -0.4139 0.0000 C 0 0 0.7506 -0.8264 0.0000 C 0 0 1.4651 -0.4139 0.0000 C 0 0 1.4651 0.4111 0.0000 C 0 0 0.7506 0.8236 0.0000 C 0 0 -0.6783 0.8236 0.0000 C 0 0 -1.3928 0.4111 0.0000 C 0 0 -1.3928 -0.4139 0.0000 C 0 0 -0.6783 -0.8264 0.0000 C 0 0 -0.6783 1.6486 0.0000…
butyl 3-methylquinoline-4-carboxylate SciTegic08022204522D 18 19 0 0 0 0 999 V2000 4.3286 2.6813 0.0000 C 0 0 3.6094 2.2729 0.0000 C 0 0 3.6035 1.4459 0.0000 C 0 0 2.8844 1.0376 0.0000 C 0 0 2.8785 0.2106 0.0000 O 0 0 2.1594 -0.1978 0.0000 C 0 0 1.4461 0.2208 0.0000 O 0 0 2.1534 -1.0248 0.0000 C 0 0 2.8693 -1.4389 0.0000 C 0 0 3.5851 -1.0248 0.0000 C 0 0 2.8693 -2.2672 0.0000 C 0 0 2.1534 -2.6813…
3-(4-chloro-2-methyl-phenyl)-1,1-dimethyl-thiourea SciTegic08022204522D 14 14 0 0 0 0 999 V2000 3.5810 1.2405 0.0000 C 0 0 3.5810 0.4135 0.0000 C 0 0 4.2972 0.0000 0.0000 C 0 0 4.2972 -0.8270 0.0000 C 0 0 5.0134 -1.2405 0.0000 Cl 0 0 3.5810 -1.2405 0.0000 C 0 0 2.8648 -0.8270 0.0000 C 0 0 2.8648 0.0000 0.0000 C 0 0 2.1486 0.4135 0.0000 N 0 0 1.4324 0.0000 0.0000 C 0 0 1.4324 -0.8270 0.0000 S 0 0 …
N-[(2S,3R,4S,6S)-6-[(2S,3S,4S,6R)-6-[(1'R,2R,3S,4'S,6S,8'R,10'E,12'S,13'S,14'E,16'E,20'R,21'R,24'S)-21',24'-dihydroxy-3,11',13',22'-tetramethyl-2-[(1S)-1-methylpropyl]-2'-oxo-spiro[2,3-dihydropyran-6,6'-3,7,19-trioxatetracyclo[15.6.1.14,8.020,24]pentacosa-10,14,16,22-tetraene]-12'-yl]oxy-4-methoxy-2-methyl-tetrahydropyran-3-yl]oxy-4-methoxy-2-methyl-tetrahydropyran-3-yl]acetamide SciTegic08022204…
N4-cyclohexyl-N2-propyl-thieno[2,3-d]pyrimidine-2,4-diamine SciTegic08022204522D 20 22 0 0 0 0 999 V2000 0.0000 0.0000 0.0000 S 0 0 1.4328 0.4776 0.0000 C 0 0 -0.9074 1.2417 0.0000 C 0 0 2.7342 -0.2626 0.0000 N 0 0 1.4208 2.0059 0.0000 C 0 0 -0.0238 2.4835 0.0000 C 0 0 4.0357 0.5014 0.0000 C 0 0 2.7223 2.7701 0.0000 C 0 0 4.0238 2.0298 0.0000 N 0 0 5.3372 -0.2507 0.0000 N 0 0 2.7104 4.2984 0.0000…
2-[1-methyl-2-(4-phenoxyphenoxy)ethoxy]pyridine SciTegic08022204522D 24 26 0 0 0 0 999 V2000 1.7862 1.0313 0.0000 C 0 0 1.7862 0.2062 0.0000 C 0 0 1.0717 -0.2062 0.0000 C 0 0 0.3572 0.2062 0.0000 O 0 0 -0.3572 -0.2062 0.0000 C 0 0 -0.3572 -1.0313 0.0000 C 0 0 -1.0717 -1.4437 0.0000 C 0 0 -1.7862 -1.0313 0.0000 C 0 0 -2.5006 -1.4437 0.0000 O 0 0 -3.2151 -1.0313 0.0000 C 0 0 -3.9296 -1.4437 0.0000 …
(1S,6R,13S)-6-isopropenyl-16,17-dimethoxy-2,7,20-trioxapentacyclo[11.8.0.03,11.04,8.014,19]henicosa-3(11),4(8),9,14(19),15,17-hexaen-12-one SciTegic08022204522D 31 35 0 0 1 0 999 V2000 -1.3606 -2.0242 0.0000 O 0 0 -0.6107 -0.7252 0.0000 C 0 0 0.8894 -0.7252 0.0000 C 0 0 -1.3606 0.5739 0.0000 C 0 0 2 0 0 0 1.6394 0.5739 0.0000 C 0 0 1.6394 -2.0242 0.0000 C 0 0 -0.6107 1.8728 0.0000 C 0 0 2 0 0 0 -…
N-[2-methoxy-4-(4-methylpiperazin-1-yl)phenyl]-4-(1-methylpyrrolo[2,3-c]pyridin-3-yl)pyrimidin-2-amine SciTegic08022204522D 32 36 0 0 0 0 999 V2000 -4.9315 3.5751 0.0000 C 0 0 -4.5438 2.8469 0.0000 N 0 0 -3.6101 2.6100 0.0000 C 0 0 -2.8956 3.0225 0.0000 C 0 0 -2.1811 2.6100 0.0000 N 0 0 -2.1811 1.7850 0.0000 C 0 0 -2.8956 1.3726 0.0000 C 0 0 -3.6101 1.7851 0.0000 C 0 0 -4.4439 1.5157 0.0000 C 0 0…
3-[2-[(2-ethylsulfanylcyclohexyl)amino]ethyl]oxazolo[4,5-b]pyridin-2-one SciTegic08022204522D 22 24 0 0 0 0 999 V2000 -0.7677 -3.1002 0.0000 C 0 0 -1.3196 -2.4870 0.0000 C 0 0 -1.0647 -1.7024 0.0000 S 0 0 -1.6168 -1.0894 0.0000 C 0 0 -2.4238 -1.2608 0.0000 C 0 0 -2.9757 -0.6477 0.0000 C 0 0 -2.7208 0.1369 0.0000 C 0 0 -1.9138 0.3084 0.0000 C 0 0 -1.3619 -0.3048 0.0000 C 0 0 -0.5547 -0.1332 0.0000…
2-(3,4-dichloroanilino)-N-[2-(dimethylamino)ethyl]thiazole-4-carboxamide SciTegic08022204522D 22 23 0 0 0 0 999 V2000 -5.0044 -0.2699 0.0000 C 0 0 -3.8116 -0.4012 0.0000 N 0 0 -3.3293 -1.5000 0.0000 C 0 0 -2.9227 0.8080 0.0000 C 0 0 -1.4309 0.6438 0.0000 C 0 0 -0.5420 1.8531 0.0000 N 0 0 0.9498 1.6889 0.0000 C 0 0 1.4321 0.5901 0.0000 O 0 0 1.8372 2.8961 0.0000 C 0 0 3.3372 2.8909 0.0000 C 0 0 3.…
6-(4-methoxyphenyl)-4-[4-(2-pyrrolidin-1-ylethyl)piperazin-1-yl]thieno[3,2-d]pyrimidine SciTegic08022204522D 30 34 0 0 0 0 999 V2000 5.4125 -5.0000 0.0000 C 0 0 5.0000 -5.7145 0.0000 O 0 0 5.4125 -6.4290 0.0000 C 0 0 5.0000 -7.1434 0.0000 C 0 0 5.4125 -7.8579 0.0000 C 0 0 6.2375 -7.8579 0.0000 C 0 0 6.6500 -7.1434 0.0000 C 0 0 6.2375 -6.4290 0.0000 C 0 0 6.6500 -8.5724 0.0000 C 0 0 6.3145 -9.3261…
2-(2-amino-4-cyclopropyl-imidazol-1-yl)-1-(2,4-dichlorophenyl)ethanol SciTegic08022204522D 20 22 0 0 0 0 999 V2000 -0.9000 2.2270 0.0000 C 0 0 -0.4000 2.5604 0.0000 C 0 0 -0.3167 1.9770 0.0000 C 0 0 -0.2334 -2.5230 0.0000 Cl 0 0 -0.7334 -0.0230 0.0000 O 0 0 0.3083 -0.0230 0.0000 C 0 0 0.7250 -0.8563 0.0000 Cl 0 0 0.2250 -1.1896 0.0000 C 0 0 0.2250 -1.6480 0.0000 C 0 0 -0.1917 -1.8980 0.0000 C 0 0…
dimethyl (1S,4S,5R,6S,7S,8R,11S,12R,14S,15R)-12-acetoxy-4,7-dihydroxy-6-[(1S,2S,6S,8S,9S,11S)-2-hydroxy-11-methyl-5,7,10-trioxatetracyclo[6.3.1.02,6.09,11]dodec-3-en-9-yl]-6-methyl-14-[(E)-2-methylbut-2-enoyl]oxy-3,9-dioxatetracyclo[6.6.1.01,5.011,15]pentadecane-4,11-dicarboxylate SciTegic08022204522D 51 58 0 0 1 0 999 V2000 7.2857 5.1116 0.0000 C 0 0 6.8721 3.9851 0.0000 C 0 0 5.3936 3.7277 0.00…
(2-isopropoxyphenyl) N-methylcarbamate SciTegic08022204522D 15 15 0 0 0 0 999 V2000 9.2868 -6.2375 0.0000 C 0 0 8.5723 -6.6500 0.0000 N 0 0 7.8579 -6.2375 0.0000 C 0 0 7.8579 -5.4125 0.0000 O 0 0 7.1434 -6.6500 0.0000 O 0 0 6.4289 -6.2375 0.0000 C 0 0 6.4289 -5.4125 0.0000 C 0 0 5.7145 -5.0000 0.0000 C 0 0 5.0000 -5.4125 0.0000 C 0 0 5.0000 -6.2375 0.0000 C 0 0 5.7145 -6.6500 0.0000 C 0 0 5.7145 …
(E)-N1'-[(6-chloro-3-pyridyl)methyl]-N1'-ethyl-N1-methyl-2-nitro-ethene-1,1-diamine SciTegic08022204522D 18 18 0 0 0 0 999 V2000 9.5294 -5.2475 0.0000 C 0 0 8.8150 -5.6600 0.0000 C 0 0 8.8150 -6.4850 0.0000 N 0 0 8.1005 -6.8975 0.0000 C 0 0 7.3860 -6.4850 0.0000 C 0 0 6.6716 -6.8975 0.0000 C 0 0 5.9571 -6.4850 0.0000 C 0 0 5.9571 -5.6600 0.0000 C 0 0 5.2425 -5.2475 0.0000 Cl 0 0 6.6716 -5.2475 0.…
[4-[[4-[3-chloro-5-(trifluoromethyl)phenyl]pyrimidin-2-yl]amino]phenyl]-(2-oxa-6-azaspiro[3.3]heptan-6-yl)methanone SciTegic08022204522D 33 37 0 0 0 0 999 V2000 1.4483 -1.6730 0.0000 O 0 0 1.7071 -0.7071 0.0000 C 0 0 2.6730 -0.4483 0.0000 C 0 0 2.9318 0.5176 0.0000 C 0 0 3.8977 0.7765 0.0000 C 0 0 4.6048 0.0694 0.0000 C 0 0 5.5708 0.3282 0.0000 N 0 0 6.2779 -0.3789 0.0000 C 0 0 7.2438 -0.1201 0.0…
[4-[[4-(4-chlorophenyl)pyrimidin-2-yl]amino]phenyl]-(1,1-dioxo-1,4-thiazinan-4-yl)methanone SciTegic08022204522D 30 33 0 0 0 0 999 V2000 3.9042 0.3417 0.0000 C 0 0 3.9042 -0.2625 0.0000 C 0 0 4.4250 -0.5625 0.0000 N 0 0 4.9458 -0.2625 0.0000 C 0 0 4.9458 0.3417 0.0000 N 0 0 4.4250 0.6417 0.0000 C 0 0 5.4667 -0.5625 0.0000 N 0 0 3.3792 -0.5625 0.0000 C 0 0 5.9917 -0.2625 0.0000 C 0 0 2.8583 -0.262…
N8-[3-chloro-5-(trifluoromethyl)phenyl]-9-(4-piperidyl)-N2-tetrahydropyran-4-yl-purine-2,8-diamine SciTegic08022204522D 34 38 0 0 0 0 999 V2000 1.6728 7.9282 0.0000 Cl 0 0 2.1728 7.0621 0.0000 C 0 0 3.1728 7.0622 0.0000 C 0 0 3.6728 6.1962 0.0000 C 0 0 4.6728 6.1962 0.0000 N 0 0 5.1728 5.3301 0.0000 C 0 0 6.1673 5.2256 0.0000 N 0 0 6.8364 5.9687 0.0000 C 0 0 6.5274 6.9198 0.0000 C 0 0 7.1965 7.66…
N8-[3,5-bis(trifluoromethyl)phenyl]-N2-(cyclopropylmethyl)-9-(4-piperidyl)purine-2,8-diamine SciTegic08022204522D 35 39 0 0 0 0 999 V2000 2.5389 3.9641 0.0000 F 0 0 3.4049 4.4641 0.0000 C 0 0 3.9049 3.5980 0.0000 C 0 0 3.4049 2.7320 0.0000 C 0 0 3.9049 1.8660 0.0000 C 0 0 3.4049 1.0000 0.0000 N 0 0 2.4049 1.0000 0.0000 C 0 0 1.8171 1.8090 0.0000 N 0 0 0.8660 1.5000 0.0000 C 0 0 0.0000 2.0000 0.00…
N2-[3-chloro-5-(trifluoromethyl)phenyl]-N6-cyclobutyl-1-[2-(dimethylamino)ethyl]imidazo[4,5-c]pyridine-2,6-diamine SciTegic08022204522D 31 34 0 0 0 0 999 V2000 6.4049 2.7320 0.0000 Cl 0 0 5.4049 2.7320 0.0000 C 0 0 4.9048 3.5981 0.0000 C 0 0 3.9049 3.5981 0.0000 C 0 0 3.4049 4.4641 0.0000 C 0 0 2.5388 3.9641 0.0000 F 0 0 2.9049 5.3301 0.0000 F 0 0 4.2709 4.9641 0.0000 F 0 0 3.4049 2.7320 0.0000 C…
N8-[3-chloro-5-(trifluoromethyl)phenyl]-N2-(1-methylcyclopropyl)-9-pyrrolidin-3-yl-purine-2,8-diamine SciTegic08022204522D 31 35 0 0 0 0 999 V2000 -0.7472 -1.1737 0.0000 C 0 0 -1.7320 -1.0000 0.0000 C 0 0 -1.7320 0.0000 0.0000 N 0 0 -0.8660 0.5000 0.0000 C 0 0 -0.8660 1.5000 0.0000 N 0 0 0.0000 2.0000 0.0000 C 0 0 0.8660 1.5000 0.0000 C 0 0 1.8171 1.8090 0.0000 N 0 0 2.4049 1.0000 0.0000 C 0 0 3.…
N2-[3-chloro-5-(trifluoromethyl)phenyl]-N6-isopropyl-1-pyrrolidin-3-yl-imidazo[4,5-c]pyridine-2,6-diamine SciTegic08022204522D 30 33 0 0 0 0 999 V2000 6.4049 2.7320 0.0000 Cl 0 0 5.4049 2.7320 0.0000 C 0 0 4.9049 1.8660 0.0000 C 0 0 3.9049 1.8660 0.0000 C 0 0 3.4049 1.0000 0.0000 N 0 0 2.4049 1.0000 0.0000 C 0 0 1.8171 1.8090 0.0000 N 0 0 0.8660 1.5000 0.0000 C 0 0 0.0000 2.0000 0.0000 C 0 0 -0.8…
2-chloro-N-[[4-(trifluoromethoxy)phenyl]carbamoyl]benzamide SciTegic08022204522D 24 25 0 0 0 0 999 V2000 7.8500 1.5625 0.0000 O 0 0 7.8500 0.3125 0.0000 C 0 0 8.9333 -0.3125 0.0000 N 0 0 10.0167 0.3125 0.0000 C 0 0 10.0167 1.5625 0.0000 C 0 0 11.1000 2.1875 0.0000 C 0 0 12.1792 1.5625 0.0000 C 0 0 13.2625 2.1875 0.0000 O 0 0 14.3458 1.5625 0.0000 C 0 0 14.3458 0.3125 0.0000 F 0 0 15.4292 0.9375 0…
4,6-difluoro-N'-[(1S)-1-phenylethyl]-1H-indole-2-carboxamidine SciTegic08022204522D 22 24 0 0 1 0 999 V2000 0.0000 0.0000 0.0000 F 0 0 -0.0122 1.2581 0.0000 C 0 0 1.3191 2.0398 0.0000 C 0 0 -1.3680 2.0398 0.0000 C 0 0 1.3069 3.6033 0.0000 C 0 0 2.7849 1.5756 0.0000 C 0 0 -1.3802 3.6033 0.0000 C 0 0 2.7727 4.0918 0.0000 N 0 0 -0.0488 4.3850 0.0000 C 0 0 3.6888 2.8460 0.0000 C 0 0 -2.4673 4.2384 0.…
2-fluoro-N-methyl-5-[5-(3-pyrrolidin-2-yl-1H-1,2,4-triazol-5-yl)-1H-indazol-3-yl]benzamide SciTegic08022204522D 30 34 0 0 0 0 999 V2000 9.1496 -5.4161 0.0000 C 0 0 9.1496 -6.2425 0.0000 C 0 0 9.8621 -6.6473 0.0000 C 0 0 10.5803 -6.2425 0.0000 C 0 0 10.5803 -5.4161 0.0000 C 0 0 9.8621 -5.0000 0.0000 C 0 0 11.3613 -6.4934 0.0000 C 0 0 11.8457 -5.8265 0.0000 N 0 0 11.3613 -5.1596 0.0000 N 0 0 11.617…
N-(1-cyclohexyl-3-hydroxy-propyl)-6-(trifluoromethyl)-1H-indole-2-carboxamide SciTegic08022204522D 26 28 0 0 0 0 999 V2000 0.0000 5.6530 0.0000 F 0 0 -1.0913 5.0399 0.0000 C 0 0 -2.1827 5.6775 0.0000 F 0 0 -1.1036 6.3029 0.0000 F 0 0 -1.1036 3.4949 0.0000 C 0 0 -2.4647 2.7346 0.0000 C 0 0 0.2329 2.7346 0.0000 C 0 0 -2.4770 1.1895 0.0000 C 0 0 0.2207 1.1895 0.0000 C 0 0 -3.6419 0.1595 0.0000 N 0 0…
N2-[6-(6-isopropoxy-2-pyridyl)imidazo[1,2-a]pyridin-2-yl]-N3,N3-dimethyl-pyridine-2,3-diamine SciTegic08022204522D 29 32 0 0 0 0 999 V2000 0.0000 0.0000 0.0000 O 0 0 -1.3389 0.7840 0.0000 C 0 0 -0.0120 -1.5198 0.0000 C 0 0 -1.3509 2.3280 0.0000 N 0 0 -2.6778 0.0241 0.0000 C 0 0 1.0373 -2.1229 0.0000 C 0 0 -1.0856 -2.1229 0.0000 C 0 0 -2.6898 3.1000 0.0000 C 0 0 -4.0167 0.7961 0.0000 C 0 0 -2.7019…
2-[[4-(1-adamantyl)phenoxy]methyl]-N-(2-furylmethyl)-1H-benzimidazole-5-carboxamide SciTegic08022204522D 36 42 0 0 0 0 999 V2000 2.6557 1.1959 0.0000 C 0 0 2.0108 1.3507 0.0000 C 0 0 2.8841 0.8618 0.0000 C 0 0 1.7893 0.8114 0.0000 C 0 0 2.2100 1.0218 0.0000 C 0 0 3.1128 1.4008 0.0000 C 0 0 2.0083 1.9545 0.0000 C 0 0 2.2083 1.6253 0.0000 C 0 0 3.1083 2.0045 0.0000 C 0 0 2.5250 2.2586 0.0000 C 0 0 …
(2Z)-3-(2-chlorophenyl)-3-oxo-2-(4-phenyl-3H-thiazol-2-ylidene)propanenitrile SciTegic08022204522D 23 25 0 0 0 0 999 V2000 6.5006 1.4720 0.0000 C 0 0 6.4991 0.6437 0.0000 C 0 0 7.2127 0.2308 0.0000 C 0 0 7.9285 0.6444 0.0000 C 0 0 7.9245 1.4769 0.0000 C 0 0 7.2102 1.8849 0.0000 C 0 0 7.2068 2.7098 0.0000 Cl 0 0 5.7859 1.8839 0.0000 C 0 0 5.7853 2.7089 0.0000 O 0 0 5.0717 1.4709 0.0000 C 0 0 4.357…
[cyano-(4-fluoro-3-phenoxy-phenyl)methyl] 3-[(Z)-2-chloro-2-(4-chlorophenyl)vinyl]-2,2-dimethyl-cyclopropanecarboxylate SciTegic08022204522D 35 38 0 0 0 0 999 V2000 5.7296 2.1635 0.0000 C 0 0 6.1431 1.4472 0.0000 C 0 0 6.5566 2.1635 0.0000 C 0 0 6.5566 0.7310 0.0000 C 0 0 7.2728 0.3175 0.0000 C 0 0 7.9890 0.7310 0.0000 C 0 0 7.9890 1.5580 0.0000 Cl 0 0 8.7052 0.3175 0.0000 C 0 0 8.7052 -0.5095 0.…
4-bromo-2-(4-chlorophenyl)-1-(ethoxymethyl)-5-(trifluoromethyl)pyrrole-3-carbonitrile SciTegic08022204522D 23 24 0 0 0 0 999 V2000 7.1276 2.9011 0.0000 C 0 0 5.9880 2.5249 0.0000 C 0 0 5.6819 1.0556 0.0000 O 0 0 4.2568 0.5852 0.0000 C 0 0 3.9511 -0.8815 0.0000 N 0 0 2.5987 -1.5004 0.0000 C 0 0 1.2990 -0.7500 0.0000 C 0 0 1.2990 0.7500 0.0000 C 0 0 0.0000 1.5000 0.0000 C 0 0 -1.2990 0.7500 0.0000 …
3-(m-tolyl)-5-phenyl-1,2,4-oxadiazole SciTegic08022204522D 18 20 0 0 0 0 999 V2000 0.0000 0.0000 0.0000 O 0 0 1.0057 -1.1134 0.0000 N 0 0 -1.3768 -0.6106 0.0000 C 0 0 0.2274 -2.4185 0.0000 C 0 0 -1.2571 -2.0952 0.0000 N 0 0 -2.7058 0.1556 0.0000 C 0 0 0.8261 -3.7954 0.0000 C 0 0 -2.7178 1.6881 0.0000 C 0 0 -4.0348 -0.5866 0.0000 C 0 0 2.3347 -3.8313 0.0000 C 0 0 0.0119 -5.0645 0.0000 C 0 0 -4.046…
4-[(1-methyl-4-piperidyl)oxy]-5-(1-methylpyrazol-4-yl)-N-phenyl-7H-pyrrolo[2,3-d]pyrimidin-2-amine SciTegic08022204522D 30 34 0 0 0 0 999 V2000 0.0000 0.0000 0.0000 O 0 0 -0.0119 1.5306 0.0000 C 0 0 1.3034 -0.7413 0.0000 C 0 0 1.2914 2.2959 0.0000 N 0 0 -1.3392 2.2959 0.0000 C 0 0 1.2914 -2.2480 0.0000 C 0 0 2.6068 0.0358 0.0000 C 0 0 1.2794 3.8265 0.0000 C 0 0 -1.3512 3.8265 0.0000 C 0 0 -2.7981…
4-[1-[[4,5-dimethyl-6-(oxetan-3-ylmethylamino)pyrimidin-2-yl]amino]cyclopropyl]benzonitrile SciTegic08022204522D 26 29 0 0 0 0 999 V2000 0.0000 0.0000 0.0000 O 0 0 -1.5019 0.4118 0.0000 C 0 0 -0.4118 -1.4777 0.0000 C 0 0 -1.8652 -1.0295 0.0000 C 0 0 -3.2097 -1.7926 0.0000 C 0 0 -3.2218 -3.3187 0.0000 N 0 0 -4.5663 -4.0818 0.0000 C 0 0 -5.9108 -3.3066 0.0000 N 0 0 -4.5784 -5.6079 0.0000 C 0 0 -7.2…
(1S,2S,5R,7S,9S,10S,14R,15S,19R)-15-[(2R,5S,6R)-5-(dimethylamino)-6-methyl-tetrahydropyran-2-yl]oxy-19-ethyl-4,14-dimethyl-7-[(2R,3R,4R,5S,6S)-3,4,5-trimethoxy-6-methyl-tetrahydropyran-2-yl]oxy-20-oxatetracyclo[10.10.0.02,10.05,9]docosa-3,11-diene-13,21-dione;(1S,2R,5S,7R,9R,10S,14R,15S,19R)-15-[(2R,5S,6R)-5-(dimethylamino)-6-methyl-tetrahydropyran-2-yl]oxy-19-ethyl-14-methyl-7-[(2R,3R,4R,5S,6S)-…
[3-(1-ethylpropyl)phenyl] N-methylcarbamate;[3-(1-methylbutyl)phenyl] N-methylcarbamate SciTegic08022204522D 32 32 0 0 0 0 999 V2000 2.5973 -2.6240 0.0000 C 0 0 2.5951 -4.1248 0.0000 C 0 0 3.8999 -1.8785 0.0000 C 0 0 1.2990 -1.8709 0.0000 C 0 0 3.8926 -4.8775 0.0000 C 0 0 5.1965 -2.6326 0.0000 C 0 0 1.2990 -0.3709 0.0000 C 0 0 0.0000 -2.6209 0.0000 C 0 0 0.0000 0.3791 0.0000 C 0 0 -1.2990 -1.8709…
[2-(dimethylamino)-5,6-dimethyl-pyrimidin-4-yl] N,N-dimethylcarbamate SciTegic08022204522D 17 17 0 0 0 0 999 V2000 2.3383 -1.3500 0.0000 C 0 0 1.2990 -0.7500 0.0000 C 0 0 1.2990 0.7500 0.0000 N 0 0 0.0000 1.5000 0.0000 C 0 0 -0.0031 3.0008 0.0000 N 0 0 -1.0432 3.5993 0.0000 C 0 0 1.0351 3.6026 0.0000 C 0 0 -1.2990 0.7500 0.0000 N 0 0 -1.2990 -0.7500 0.0000 C 0 0 -2.6003 -1.4978 0.0000 O 0 0 -3.89…
5-(3,4-dichlorophenyl)-N-[2-(1-piperidyl)ethyl]pyridine-3-carboxamide SciTegic08022204522D 25 27 0 0 0 0 999 V2000 2.8545 -1.4416 0.0000 N 0 0 1.4273 1.0134 0.0000 C 0 0 2.1409 0.6066 0.0000 N 0 0 1.4273 1.8341 0.0000 O 0 0 2.8617 -0.6209 0.0000 C 0 0 -2.1338 2.2551 0.0000 C 0 0 -0.7065 0.5995 0.0000 C 0 0 -0.7065 -0.2212 0.0000 C 0 0 0.0072 -0.6351 0.0000 N 0 0 0.7207 -0.2212 0.0000 C 0 0 0.7207…
N-(5-chloro-2-methyl-phenyl)-3-(2-chlorophenyl)-5-methyl-isoxazole-4-carboxamide SciTegic08022204522D 24 26 0 0 0 0 999 V2000 4.4417 -3.4739 0.0000 C 0 0 5.3382 -2.6763 0.0000 C 0 0 6.8054 -2.9881 0.0000 O 0 0 7.5554 -1.6891 0.0000 N 0 0 6.5517 -0.5744 0.0000 C 0 0 5.2003 -1.1954 0.0000 C 0 0 3.8990 -0.4477 0.0000 C 0 0 3.8969 0.7523 0.0000 O 0 0 2.6003 -1.1999 0.0000 N 0 0 1.2990 -0.4522 0.0000 …
N,N-dimethyl-2-(4-thieno[3,2-b]pyridin-7-yl-1,4-diazepan-1-yl)ethanamine SciTegic08022204522D 21 23 0 0 0 0 999 V2000 0.3296 3.5661 0.0000 C 0 0 -0.1351 2.8844 0.0000 N 0 0 -0.9577 2.9460 0.0000 C 0 0 0.2229 2.1411 0.0000 C 0 0 -0.2418 1.4594 0.0000 C 0 0 0.1160 0.7161 0.0000 N 0 0 0.9411 0.7161 0.0000 C 0 0 1.4555 0.0712 0.0000 C 0 0 1.2718 -0.7331 0.0000 C 0 0 0.5287 -1.0911 0.0000 N 0 0 -0.214…
9-ethyl-6-[3-(4-pyridyl)-1-piperidyl]purine SciTegic08022204522D 23 26 0 0 0 0 999 V2000 2.4546 0.0402 0.0000 N 0 0 3.1237 0.7834 0.0000 C 0 0 1.4764 0.2481 0.0000 C 0 0 4.1018 0.5754 0.0000 N 0 0 2.8147 1.7344 0.0000 C 0 0 1.1674 1.1991 0.0000 N 0 0 4.4109 -0.3757 0.0000 C 0 0 4.7710 1.3186 0.0000 C 0 0 3.3147 2.6004 0.0000 N 0 0 1.8365 1.9423 0.0000 C 0 0 5.3890 -0.5836 0.0000 C 0 0 5.7491 1.11…
N-(3-hydroxy-2-pyridyl)-4-(pyrazol-1-ylmethyl)benzamide SciTegic08022204522D 22 24 0 0 0 0 999 V2000 10.9420 -7.7346 0.0000 O 0 0 11.3545 -7.0201 0.0000 C 0 0 12.1795 -7.0201 0.0000 C 0 0 12.5920 -6.3056 0.0000 C 0 0 12.1795 -5.5911 0.0000 C 0 0 11.3545 -5.5911 0.0000 N 0 0 10.9420 -6.3056 0.0000 C 0 0 10.1170 -6.3056 0.0000 N 0 0 9.7045 -7.0201 0.0000 C 0 0 10.1170 -7.7346 0.0000 O 0 0 8.8795 -7…
N-(3-hydroxy-2-pyridyl)-4-[[2-(1-methylimidazol-2-yl)sulfanylacetyl]amino]benzamide SciTegic08022204522D 27 29 0 0 0 0 999 V2000 6.0397 -7.1194 0.0000 C 0 0 5.7847 -6.3348 0.0000 N 0 0 5.0001 -6.0800 0.0000 C 0 0 5.0000 -5.2549 0.0000 C 0 0 5.7846 -5.0000 0.0000 N 0 0 6.2696 -5.6674 0.0000 C 0 0 7.0946 -5.6674 0.0000 S 0 0 7.5071 -6.3819 0.0000 C 0 0 8.3321 -6.3819 0.0000 C 0 0 8.7446 -5.6674 0.0…
isopropyl (2E,4E)-11-methoxy-3,7,11-trimethyl-dodeca-2,4-dienoate SciTegic08022204522D 22 21 0 0 0 0 999 V2000 15.7171 -6.0725 0.0000 C 0 0 15.0026 -5.6600 0.0000 O 0 0 14.2881 -6.0725 0.0000 C 0 0 14.7006 -6.7870 0.0000 C 0 0 13.8756 -5.3581 0.0000 C 0 0 13.5737 -6.4850 0.0000 C 0 0 12.8592 -6.0725 0.0000 C 0 0 12.1447 -6.4850 0.0000 C 0 0 11.4302 -6.0725 0.0000 C 0 0 11.4302 -5.2475 0.0000 C 0 …
N8-[3-chloro-5-(trifluoromethyl)phenyl]-N2,N2-dimethyl-9-(4-piperidyl)purine-2,8-diamine SciTegic08022204522D 30 33 0 0 0 0 999 V2000 -1.7320 -1.0000 0.0000 C 0 0 -1.7320 0.0000 0.0000 N 0 0 -2.5981 0.5000 0.0000 C 0 0 -0.8660 0.5000 0.0000 C 0 0 -0.8660 1.5000 0.0000 N 0 0 0.0000 2.0000 0.0000 C 0 0 0.8660 1.5000 0.0000 C 0 0 1.8171 1.8090 0.0000 N 0 0 2.4049 1.0000 0.0000 C 0 0 3.4049 1.0000 0.…
2-fluoro-N-[(4-hydroxychroman-4-yl)methyl]benzenesulfonamide SciTegic08022204522D 23 25 0 0 0 0 999 V2000 -2.6216 0.6897 0.0000 O 0 0 -2.9636 -0.2500 0.0000 C 0 0 -2.9636 -1.2500 0.0000 C 0 0 -3.8296 -1.7500 0.0000 C 0 0 -4.6956 -1.2500 0.0000 O 0 0 -4.6956 -0.2500 0.0000 C 0 0 -5.5617 0.2500 0.0000 C 0 0 -5.5617 1.2500 0.0000 C 0 0 -4.6956 1.7500 0.0000 C 0 0 -3.8296 1.2500 0.0000 C 0 0 -3.8296 …
N2-[3-chloro-5-(trifluoromethyl)phenyl]-N6-(3,3-difluorocyclobutyl)-1-[2-(methylamino)ethyl]imidazo[4,5-c]pyridine-2,6-diamine SciTegic08022204522D 32 35 0 0 0 0 999 V2000 -1.9572 -7.0071 0.0000 Cl 0 0 -0.4572 -7.0123 0.0000 C 0 0 0.2883 -8.3139 0.0000 C 0 0 1.7883 -8.3192 0.0000 C 0 0 2.5342 -9.6215 0.0000 C 0 0 1.7805 -10.9184 0.0000 F 0 0 4.0342 -9.6262 0.0000 F 0 0 3.2803 -10.9228 0.0000 F 0 …
methyl (1Z)-N-(methylcarbamoyloxy)ethanimidothioate SciTegic08022204522D 10 9 0 0 0 0 999 V2000 -9.5376 1.0717 0.0000 C 0 0 -8.7126 1.0717 0.0000 N 0 0 -8.3001 0.3572 0.0000 C 0 0 -8.7126 -0.3572 0.0000 O 0 0 -7.4750 0.3572 0.0000 O 0 0 -7.0625 -0.3572 0.0000 N 0 0 -6.2375 -0.3572 0.0000 C 0 0 -5.8250 -1.0717 0.0000 C 0 0 -5.8250 0.3572 0.0000 S 0 0 -5.0000 0.3572 0.0000 C 0 0 1 2 1 0 2 3 1 0 3 4…
3-[[4-[3-(trifluoromethyl)phenoxy]-1-piperidyl]methyl]pyrrolidin-3-ol SciTegic08022204522D 24 26 0 0 0 0 999 V2000 -1.2728 2.5865 0.0000 O 0 0 -1.8605 3.3955 0.0000 C 0 0 -2.6037 2.7264 0.0000 C 0 0 -3.4697 3.2264 0.0000 C 0 0 -3.2618 4.2045 0.0000 N 0 0 -2.2673 4.3091 0.0000 C 0 0 -0.9945 3.8955 0.0000 C 0 0 -0.1285 3.3955 0.0000 N 0 0 0.7375 3.8955 0.0000 C 0 0 1.6035 3.3955 0.0000 C 0 0 1.6036…
6-(6-chloroimidazo[1,2-a]pyridin-3-yl)-N-pyrrolidin-3-yl-pyridin-2-amine SciTegic08022204522D 22 25 0 0 0 0 999 V2000 0.0000 -0.2710 0.0000 Cl 0 0 0.7158 -0.6851 0.0000 C 0 0 0.7158 -1.5133 0.0000 C 0 0 1.4317 -1.9275 0.0000 C 0 0 2.1475 -1.5133 0.0000 C 0 0 2.9344 -1.7677 0.0000 N 0 0 3.4195 -1.0992 0.0000 C 0 0 2.9344 -0.4307 0.0000 C 0 0 2.1475 -0.6851 0.0000 N 0 0 1.4317 -0.2710 0.0000 C 0 0 …
N2-cyclopropyl-N8-(3,4-dichlorophenyl)-9-(4-piperidyl)purine-2,8-diamine SciTegic08022204522D 28 32 0 0 0 0 999 V2000 5.4048 4.4641 0.0000 Cl 0 0 4.9048 3.5981 0.0000 C 0 0 3.9049 3.5981 0.0000 C 0 0 3.4049 2.7320 0.0000 C 0 0 3.9049 1.8660 0.0000 C 0 0 3.4049 1.0000 0.0000 N 0 0 2.4049 1.0000 0.0000 C 0 0 1.8171 1.8090 0.0000 N 0 0 0.8660 1.5000 0.0000 C 0 0 0.0000 2.0000 0.0000 C 0 0 -0.8660 1.…
N2-tert-butyl-9-(4-piperidylmethyl)-N8-[3-(trifluoromethyl)phenyl]purine-2,8-diamine SciTegic08022204522D 32 35 0 0 0 0 999 V2000 5.8833 -2.6000 0.0000 N 0 0 6.2333 -2.1125 0.0000 C 0 0 5.8833 -1.6250 0.0000 N 0 0 5.3083 -1.8125 0.0000 C 0 0 4.7875 -1.5125 0.0000 N 0 0 4.2667 -1.8125 0.0000 C 0 0 4.2667 -2.4167 0.0000 N 0 0 4.7875 -2.7167 0.0000 C 0 0 5.3083 -2.4167 0.0000 C 0 0 3.7458 -1.5125 0.…
4-[[4-(3,4-dichlorophenyl)pyrimidin-2-yl]amino]-N-[2-(dimethylamino)ethyl]benzamide SciTegic08022204522D 29 31 0 0 0 0 999 V2000 4.3301 3.5000 0.0000 Cl 0 0 3.4640 3.0000 0.0000 C 0 0 2.5980 3.5000 0.0000 C 0 0 1.7320 3.0000 0.0000 C 0 0 3.4640 2.0000 0.0000 C 0 0 4.3301 1.5000 0.0000 Cl 0 0 2.5980 1.5000 0.0000 C 0 0 1.7320 2.0000 0.0000 C 0 0 0.8660 1.5000 0.0000 C 0 0 0.8660 0.5000 0.0000 C 0 …
N-[[4-[5-(5-pyrrolidin-2-yl-1H-1,2,4-triazol-3-yl)-1H-indazol-3-yl]phenyl]methyl]cyclopropanamine SciTegic08022204522D 30 35 0 0 0 0 999 V2000 5.2833 0.6042 0.0000 C 0 0 5.8083 0.3042 0.0000 C 0 0 6.3292 0.6042 0.0000 C 0 0 6.3292 1.2083 0.0000 C 0 0 5.8083 1.5083 0.0000 C 0 0 5.2833 1.2083 0.0000 C 0 0 6.9000 0.4208 0.0000 C 0 0 6.9000 1.3958 0.0000 N 0 0 7.1125 -0.1417 0.0000 C 0 0 6.7292 -0.60…
9-(3-aminobutyl)-N8-[3-chloro-5-(trifluoromethyl)phenyl]-N2-cyclopentyl-purine-2,8-diamine SciTegic08022204522D 32 35 0 0 0 0 999 V2000 6.4049 2.7320 0.0000 Cl 0 0 5.4049 2.7320 0.0000 C 0 0 4.9049 1.8660 0.0000 C 0 0 3.9049 1.8660 0.0000 C 0 0 3.4049 1.0000 0.0000 N 0 0 2.4049 1.0000 0.0000 C 0 0 1.8171 1.8090 0.0000 N 0 0 0.8660 1.5000 0.0000 C 0 0 0.0000 2.0000 0.0000 C 0 0 -0.8660 1.5000 0.00…
6-fluoro-N-[(1S)-1-phenylethyl]-1H-indole-2-carboxamide SciTegic08022204522D 21 23 0 0 1 0 999 V2000 0.0000 0.0000 0.0000 F 0 0 -0.0120 1.2416 0.0000 C 0 0 -1.3500 2.0130 0.0000 C 0 0 1.3018 2.0130 0.0000 C 0 0 -1.3621 3.5560 0.0000 C 0 0 1.2898 3.5560 0.0000 C 0 0 -2.5073 4.5927 0.0000 N 0 0 -0.0482 4.3275 0.0000 C 0 0 -1.8925 6.0031 0.0000 C 0 0 -0.3736 5.8343 0.0000 C 0 0 -2.6760 7.3411 0.0000…
N-[(1S)-3-methoxy-1-phenyl-propyl]-6-(trifluoromethyl)-1H-indole-2-carboxamide SciTegic08022204522D 27 29 0 0 1 0 999 V2000 0.0000 0.0000 0.0000 F 0 0 -1.0851 -0.6111 0.0000 C 0 0 -2.1703 0.0249 0.0000 F 0 0 -1.0976 0.6486 0.0000 F 0 0 -1.0976 -2.1578 0.0000 C 0 0 -2.4572 -2.9187 0.0000 C 0 0 0.2369 -2.9187 0.0000 C 0 0 -2.4696 -4.4654 0.0000 C 0 0 0.2245 -4.4654 0.0000 C 0 0 -3.6297 -5.4882 0.00…
ethyl N-[2-(1-benzyl-6-oxo-pyridazin-4-yl)oxyethyl]carbamate SciTegic08022204522D 23 24 0 0 0 0 999 V2000 0.2625 1.0573 0.0000 C 0 0 0.2625 0.4531 0.0000 C 0 0 0.7829 0.1531 0.0000 C 0 0 1.3032 0.4531 0.0000 C 0 0 1.3032 1.0573 0.0000 N 0 0 0.7829 1.3615 0.0000 N 0 0 1.8254 0.1521 0.0000 O 0 0 1.8272 1.3552 0.0000 C 0 0 2.3488 1.0531 0.0000 C 0 0 2.3448 0.4479 0.0000 C 0 0 2.8655 0.1459 0.0000 C …
4-fluoro-N-[(1S)-1-phenylpropyl]-1H-indole-2-carboxamide SciTegic08022204522D 22 24 0 0 1 0 999 V2000 0.0000 0.0000 0.0000 F 0 0 -1.0755 0.6283 0.0000 C 0 0 -1.0875 2.1751 0.0000 C 0 0 -2.4168 -0.1208 0.0000 C 0 0 -2.4289 2.9485 0.0000 C 0 0 0.0362 3.2144 0.0000 C 0 0 -3.7582 0.6525 0.0000 C 0 0 -2.1268 4.4591 0.0000 N 0 0 -3.7703 2.1993 0.0000 C 0 0 -0.6042 4.6283 0.0000 C 0 0 0.1570 5.9696 0.00…
5-phenyl-3-(p-tolyl)-1,2,4-oxadiazole SciTegic08022204522D 18 20 0 0 0 0 999 V2000 0.0000 0.0000 0.0000 O 0 0 1.0061 -1.1139 0.0000 N 0 0 -1.3775 -0.6108 0.0000 C 0 0 0.2275 -2.4196 0.0000 C 0 0 -1.2577 -2.0961 0.0000 N 0 0 -2.7070 0.1557 0.0000 C 0 0 0.8265 -3.7971 0.0000 C 0 0 -2.7190 1.6889 0.0000 C 0 0 -4.0366 -0.5869 0.0000 C 0 0 0.0119 -5.0668 0.0000 C 0 0 2.3357 -3.8330 0.0000 C 0 0 -4.048…
(2E)-2-(nitromethylene)-1,3-thiazinane SciTegic08022204522D 10 10 0 0 0 0 999 V2000 -1.8607 1.4324 0.0000 O 0 5 -1.0338 1.4324 0.0000 N 0 3 -0.6202 2.1486 0.0000 O 0 0 -0.6202 0.7162 0.0000 C 0 0 0.2068 0.7162 0.0000 C 0 0 0.6202 1.4324 0.0000 N 0 0 1.4473 1.4324 0.0000 C 0 0 1.8607 0.7162 0.0000 C 0 0 1.4473 0.0000 0.0000 C 0 0 0.6202 0.0000 0.0000 S 0 0 1 2 1 0 2 3 2 0 2 4 1 0 4 5 2 0 5 10 1 0 …
7-chloro-1,2-benzothiazole SciTegic08022204522D 10 11 0 0 0 0 999 V2000 0.7158 1.2417 0.0000 Cl 0 0 0.7158 0.4147 0.0000 C 0 0 0.0000 0.0006 0.0000 C 0 0 0.0000 -0.8276 0.0000 C 0 0 0.7158 -1.2417 0.0000 C 0 0 1.4317 -0.8276 0.0000 C 0 0 2.2185 -1.0820 0.0000 C 0 0 2.7036 -0.4135 0.0000 N 0 0 2.2185 0.2550 0.0000 S 0 0 1.4317 0.0006 0.0000 C 0 0 1 2 1 0 2 10 1 0 2 3 2 0 3 4 1 0 4 5 2 0 5 6 1 0 6 …
7-methyl-N-[2-propoxy-5-(trifluoromethyl)phenyl]-[1,2,4]triazolo[1,5-a]pyrimidine-2-carboxamide SciTegic08022204522D 27 29 0 0 0 0 999 V2000 10.1735 2.9684 0.0000 C 0 0 9.7610 2.2540 0.0000 C 0 0 10.1735 1.5395 0.0000 C 0 0 9.7610 0.8250 0.0000 O 0 0 10.1735 0.1105 0.0000 C 0 0 10.9985 0.1105 0.0000 C 0 0 11.4110 -0.6039 0.0000 C 0 0 10.9985 -1.3184 0.0000 C 0 0 10.1735 -1.3184 0.0000 C 0 0 9.761…
1-[4-ethyl-1,1-dioxo-5-(p-tolyl)isothiazol-3-yl]-N-[2-(2-methyl-1-piperidyl)ethyl]piperidine-4-carboxamide SciTegic08022204522D 34 37 0 0 0 0 999 V2000 -2.1625 -2.5542 0.0000 S 0 0 -1.3458 -1.9667 0.0000 N 0 0 -1.6500 -1.0167 0.0000 C 0 0 -2.6375 -1.0167 0.0000 C 0 0 -2.9500 -1.9667 0.0000 C 0 0 -0.9458 -0.3042 0.0000 N 0 0 -2.5333 -3.4917 0.0000 O 0 0 -1.2250 -2.9250 0.0000 O 0 0 4.5417 2.6208 0…
4-[(1-thieno[3,2-b]pyridin-7-yl-4-piperidyl)methyl]morpholine SciTegic08022204522D 22 25 0 0 0 0 999 V2000 -1.7321 -6.0000 0.0000 C 0 0 -2.5981 -5.5000 0.0000 C 0 0 -3.4641 -6.0000 0.0000 N 0 0 -3.4641 -6.9999 0.0000 C 0 0 -2.5981 -7.4999 0.0000 C 0 0 -1.7320 -7.0000 0.0000 O 0 0 -4.3301 -5.5000 0.0000 C 0 0 -5.1962 -6.0000 0.0000 C 0 0 -6.0622 -5.5000 0.0000 C 0 0 -6.9282 -6.0000 0.0000 C 0 0 -6…
N-(3-hydroxy-2-pyridyl)-4-[2-(2-thienyl)ethylsulfamoyl]benzamide SciTegic08022204522D 27 29 0 0 0 0 999 V2000 13.0047 -8.4491 0.0000 O 0 0 13.4172 -7.7346 0.0000 C 0 0 14.2422 -7.7346 0.0000 C 0 0 14.6546 -7.0202 0.0000 C 0 0 14.2421 -6.3057 0.0000 C 0 0 13.4172 -6.3057 0.0000 N 0 0 13.0047 -7.0202 0.0000 C 0 0 12.1797 -7.0202 0.0000 N 0 0 11.7672 -7.7346 0.0000 C 0 0 12.1797 -8.4491 0.0000 O 0 0…
5,7-dichloro-3-hydroxy-3-(2-methylimidazo[1,2-a]pyridin-3-yl)indolin-2-one SciTegic08022204522D 23 26 0 0 0 0 999 V2000 7.4676 -7.2759 0.0000 C 0 0 7.2134 -6.4922 0.0000 C 0 0 6.9841 -7.9428 0.0000 C 0 0 8.2514 -7.5301 0.0000 C 0 0 6.4297 -6.2380 0.0000 N 0 0 7.6969 -5.8253 0.0000 C 0 0 7.2134 -5.1583 0.0000 N 0 0 7.4676 -8.6140 0.0000 N 0 0 6.4297 -5.4126 0.0000 C 0 0 8.2514 -8.3555 0.0000 C 0 0…
(2-benzyl-5-tert-butyl-pyrazol-3-yl)-[4-(3-methoxyphenoxy)-1-piperidyl]methanone SciTegic08022204522D 33 36 0 0 0 0 999 V2000 11.8330 -7.5431 0.0000 C 0 0 11.9192 -8.3636 0.0000 C 0 0 12.7397 -8.2774 0.0000 C 0 0 12.0055 -9.1841 0.0000 C 0 0 11.0987 -8.4499 0.0000 C 0 0 10.6862 -9.1644 0.0000 C 0 0 9.8792 -8.9928 0.0000 C 0 0 9.7930 -8.1724 0.0000 N 0 0 10.5466 -7.8368 0.0000 N 0 0 9.0786 -7.7599…
3-cyano-N-[4-[3-[(isopropylamino)methyl]phenyl]phenyl]benzamide SciTegic08022204522D 28 30 0 0 0 0 999 V2000 14.0749 -8.5724 0.0000 C 0 0 13.2499 -8.5724 0.0000 C 0 0 12.8375 -9.2869 0.0000 C 0 0 12.8375 -7.8579 0.0000 N 0 0 13.2499 -7.1435 0.0000 C 0 0 12.8375 -6.4290 0.0000 C 0 0 13.2499 -5.7145 0.0000 C 0 0 12.8375 -5.0000 0.0000 C 0 0 12.0125 -5.0001 0.0000 C 0 0 11.6000 -5.7146 0.0000 C 0 0 …
1-[(2-chlorophenyl)methyl]-6-ethyl-2-methyl-3,4-dihydro-1H-isoquinolin-5-ol SciTegic08022204522D 22 24 0 0 0 0 999 V2000 10.7158 -7.4750 0.0000 C 0 0 10.0013 -7.8875 0.0000 C 0 0 9.2869 -7.4750 0.0000 C 0 0 8.5724 -7.8875 0.0000 C 0 0 7.8579 -7.4750 0.0000 C 0 0 7.8579 -6.6501 0.0000 C 0 0 8.5724 -6.2376 0.0000 C 0 0 9.2869 -6.6500 0.0000 C 0 0 10.0013 -6.2375 0.0000 O 0 0 8.5724 -5.4125 0.0000 C…
3-[1-(1-benzyl-4-piperidyl)-4-piperidyl]-2-(2-phenylethyl)imidazo[4,5-b]pyridine SciTegic08022204522D 36 41 0 0 0 0 999 V2000 10.8480 -8.7298 0.0000 C 0 0 11.6326 -8.4748 0.0000 C 0 0 11.8041 -7.6679 0.0000 N 0 0 11.1910 -7.1158 0.0000 C 0 0 10.4064 -7.3708 0.0000 C 0 0 10.2349 -8.1777 0.0000 C 0 0 9.4503 -8.4327 0.0000 N 0 0 9.2787 -9.2396 0.0000 C 0 0 8.4941 -9.4946 0.0000 C 0 0 7.8810 -8.9426 …
N-(3-chloro-4-fluoro-phenyl)-1-methyl-5,5-dioxo-4H-thiochromeno[4,3-c]pyrazole-3-carboxamide SciTegic08022204522D 27 30 0 0 0 0 999 V2000 6.7631 1.8511 0.0000 C 0 0 7.3150 1.2378 0.0000 N 0 0 8.1355 1.3240 0.0000 N 0 0 8.4711 0.5704 0.0000 C 0 0 9.2781 0.3989 0.0000 C 0 0 9.5330 -0.3858 0.0000 O 0 0 9.8301 1.0119 0.0000 N 0 0 10.6371 0.8405 0.0000 C 0 0 11.1891 1.4535 0.0000 C 0 0 11.9961 1.2820 …
9-(3-aminobutyl)-N2-tert-butyl-N8-[3-chloro-5-(trifluoromethyl)phenyl]purine-2,8-diamine SciTegic08022204522D 31 33 0 0 0 0 999 V2000 6.4049 2.7320 0.0000 Cl 0 0 5.4049 2.7320 0.0000 C 0 0 4.9049 1.8660 0.0000 C 0 0 3.9049 1.8660 0.0000 C 0 0 3.4049 1.0000 0.0000 N 0 0 2.4049 1.0000 0.0000 C 0 0 1.8171 1.8090 0.0000 N 0 0 0.8660 1.5000 0.0000 C 0 0 0.0000 2.0000 0.0000 C 0 0 -0.8660 1.5000 0.0000…
N8-[3-chloro-5-(trifluoromethyl)phenyl]-N2-cyclopropyl-N2-methyl-9-(4-piperidyl)purine-2,8-diamine SciTegic08022204522D 32 36 0 0 0 0 999 V2000 -2.5981 0.5000 0.0000 C 0 0 -1.7320 0.0000 0.0000 N 0 0 -1.7320 -1.0000 0.0000 C 0 0 -2.2320 -1.8660 0.0000 C 0 0 -1.2320 -1.8660 0.0000 C 0 0 -0.8660 0.5000 0.0000 C 0 0 -0.8660 1.5000 0.0000 N 0 0 0.0000 2.0000 0.0000 C 0 0 0.8660 1.5000 0.0000 C 0 0 1.…
N8-[3-chloro-5-(trifluoromethyl)phenyl]-N2-(cyclopropylmethyl)-9-(4-piperidyl)purine-2,8-diamine SciTegic08022204522D 32 36 0 0 0 0 999 V2000 6.4049 2.7320 0.0000 Cl 0 0 5.4049 2.7320 0.0000 C 0 0 4.9048 3.5981 0.0000 C 0 0 3.9049 3.5981 0.0000 C 0 0 3.4049 4.4641 0.0000 C 0 0 2.5388 3.9641 0.0000 F 0 0 2.9049 5.3301 0.0000 F 0 0 4.2709 4.9641 0.0000 F 0 0 3.4049 2.7320 0.0000 C 0 0 3.9049 1.8660…
N-(3-methyl-2-pyridyl)-6-[6-(2,2,2-trifluoroethoxy)-2-pyridyl]imidazo[1,2-a]pyridin-2-amine SciTegic08022204522D 29 32 0 0 0 0 999 V2000 0.0000 0.0000 0.0000 F 0 0 -0.0120 1.2411 0.0000 C 0 0 1.0363 1.8677 0.0000 F 0 0 1.0363 0.6386 0.0000 F 0 0 -1.3496 2.0244 0.0000 C 0 0 -1.3616 3.5668 0.0000 O 0 0 -2.6992 4.3501 0.0000 C 0 0 -2.7113 5.8925 0.0000 N 0 0 -4.0368 3.5909 0.0000 C 0 0 -4.0489 6.663…
4-[[4-(4-chlorophenyl)pyrimidin-2-yl]amino]-N-(4-piperidyl)benzamide SciTegic08022204522D 29 32 0 0 0 0 999 V2000 4.1042 -1.6542 0.0000 C 0 0 4.1042 -2.2542 0.0000 C 0 0 4.6250 -2.5542 0.0000 N 0 0 5.1458 -2.2542 0.0000 C 0 0 5.1458 -1.6542 0.0000 N 0 0 4.6250 -1.3542 0.0000 C 0 0 5.6625 -2.5542 0.0000 N 0 0 3.5875 -2.5542 0.0000 C 0 0 6.1833 -2.2542 0.0000 C 0 0 3.0667 -2.2542 0.0000 C 0 0 2.545…
N-[1-[4-[[4-[3-chloro-5-(trifluoromethyl)phenyl]pyrimidin-2-yl]amino]benzoyl]pyrrolidin-3-yl]methanesulfonamide SciTegic08022204522D 36 39 0 0 0 0 999 V2000 -5.1961 -1.0000 0.0000 O 0 0 -5.1961 0.0000 0.0000 C 0 0 -6.0621 0.5000 0.0000 N 0 0 -6.9755 0.0932 0.0000 C 0 0 -7.6447 0.8363 0.0000 C 0 0 -7.1447 1.7024 0.0000 C 0 0 -7.5515 2.6159 0.0000 N 0 0 -6.9637 3.4249 0.0000 S 0 0 -6.3759 4.2339 0.…
6-(6-morpholino-3-pyridyl)-N-[4-(trifluoromethyl)pyrimidin-2-yl]imidazo[1,2-a]pyridin-2-amine SciTegic08022204522D 32 36 0 0 0 0 999 V2000 0.0000 0.0000 0.0000 F 0 0 -1.2302 0.0119 0.0000 C 0 0 -1.8514 1.0750 0.0000 F 0 0 -0.6450 1.0750 0.0000 F 0 0 -1.9947 -1.2900 0.0000 C 0 0 -3.5236 -1.2780 0.0000 N 0 0 -1.2422 -2.5919 0.0000 C 0 0 -4.2881 -2.5800 0.0000 C 0 0 -2.0066 -3.8939 0.0000 C 0 0 -3.5…
4-fluoro-N-[(1S)-1-phenylethyl]-1H-indole-2-carboxamide SciTegic08022204522D 21 23 0 0 1 0 999 V2000 0.0000 0.0000 0.0000 F 0 0 -0.0121 -1.2297 0.0000 C 0 0 1.3149 -1.9845 0.0000 C 0 0 -1.3636 -1.9845 0.0000 C 0 0 1.3027 -3.5186 0.0000 C 0 0 2.7759 -1.4975 0.0000 C 0 0 -1.3758 -3.5186 0.0000 C 0 0 2.7637 -3.9813 0.0000 N 0 0 -0.0487 -4.2735 0.0000 C 0 0 3.6769 -2.7394 0.0000 C 0 0 5.2110 -2.7272 …
5-bromo-N-[4-chloro-2-methyl-6-(methylcarbamoyl)phenyl]-2-(3-chloro-2-pyridyl)pyrazole-3-carboxamide SciTegic08022204522D 28 30 0 0 0 0 999 V2000 4.0083 -6.5167 0.0000 C 0 0 4.0083 -5.2667 0.0000 C 0 0 2.9250 -4.6417 0.0000 C 0 0 2.9250 -3.3917 0.0000 C 0 0 4.0083 -2.7667 0.0000 C 0 0 5.0875 -3.3917 0.0000 C 0 0 5.0875 -4.6417 0.0000 C 0 0 6.1708 -5.2667 0.0000 N 0 0 6.1708 -6.5167 0.0000 C 0 0 5…
(NE)-N-[3-[(2-chlorothiazol-5-yl)methyl]-5-methyl-1,3,5-oxadiazinan-4-ylidene]nitramide SciTegic08022204522D 18 19 0 0 0 0 999 V2000 -2.5981 0.0853 0.0000 C 0 0 -1.2990 -0.6647 0.0000 N 0 0 -1.2990 -2.1648 0.0000 C 0 0 0.0000 -2.9148 0.0000 O 0 0 1.2990 -2.1648 0.0000 C 0 0 1.2990 -0.6647 0.0000 N 0 0 0.0000 0.0853 0.0000 C 0 0 0.0031 1.5861 0.0000 N 0 0 -1.2947 2.3399 0.0000 N 0 3 -1.2916 3.8400…
6-(2-isopropoxypyrimidin-4-yl)-N-(3-methyl-2-pyridyl)imidazo[1,2-a]pyridin-2-amine SciTegic08022204522D 27 30 0 0 0 0 999 V2000 0.0000 0.0000 0.0000 O 0 0 -1.3318 0.7799 0.0000 C 0 0 -0.0119 -1.5118 0.0000 C 0 0 -1.3438 2.3157 0.0000 N 0 0 -2.6637 0.0239 0.0000 N 0 0 1.0318 -2.1117 0.0000 C 0 0 -1.0798 -2.1117 0.0000 C 0 0 -2.6757 3.0836 0.0000 C 0 0 -3.9955 0.7919 0.0000 C 0 0 -2.6877 4.6195 0.0…
N-[(1S)-1-phenylethyl]-5-(trifluoromethyl)-1H-pyrrolo[3,2-b]pyridine-2-carboxamide SciTegic08022204522D 24 26 0 0 1 0 999 V2000 0.0000 0.0000 0.0000 F 0 0 1.0727 0.6411 0.0000 C 0 0 1.0603 1.9111 0.0000 F 0 0 -0.0246 1.2823 0.0000 F 0 0 2.4167 -0.1233 0.0000 C 0 0 3.7607 0.6658 0.0000 N 0 0 2.4043 -1.6769 0.0000 C 0 0 5.1047 -0.0986 0.0000 C 0 0 3.7483 -2.4413 0.0000 C 0 0 5.0923 -1.6522 0.0000 C…
6-[2-[[5-(trifluoromethyl)-2-pyridyl]oxy]imidazo[1,2-a]pyridin-6-yl]pyridine-3-carbonitrile SciTegic08022204522D 28 31 0 0 0 0 999 V2000 0.0000 0.0000 0.0000 F 0 0 -0.6264 1.0722 0.0000 C 0 0 -0.0361 2.1444 0.0000 F 0 0 0.5903 1.0842 0.0000 F 0 0 -2.1685 1.0842 0.0000 C 0 0 -2.9516 2.4215 0.0000 C 0 0 -2.9396 -0.2289 0.0000 C 0 0 -4.4937 2.4336 0.0000 N 0 0 -4.4816 -0.2168 0.0000 C 0 0 -5.2647 1.…
4-chloro-5-[(6-chloro-3-pyridyl)methoxy]-2-(3,4-dichlorophenyl)pyridazin-3-one SciTegic08022204522D 25 27 0 0 0 0 999 V2000 3.3117 1.4320 0.0000 O 0 0 3.7259 0.7162 0.0000 C 0 0 4.5541 0.7162 0.0000 C 0 0 4.9682 1.4320 0.0000 Cl 0 0 4.9682 0.0004 0.0000 C 0 0 5.7952 0.0004 0.0000 O 0 0 6.2087 -0.7158 0.0000 C 0 0 7.0357 -0.7158 0.0000 C 0 0 7.4492 0.0004 0.0000 C 0 0 8.2762 0.0004 0.0000 C 0 0 8.…
(4S,4'Z,5'S,6R,8R,10E,13R,14E,16E,20R,24S)-6'-[(E)-1,3-dimethylbut-1-enyl]-4,24-dihydroxy-4'-methoxyimino-5',11,13,22-tetramethyl-spiro[3,7,19-trioxatetracyclo[15.6.1.14,8.020,24]pentacosa-10,14,16,22-tetraene-6,2'-tetrahydropyran]-2-one SciTegic08022204522D 46 50 0 0 1 0 999 V2000 -2.8579 -3.9187 0.0000 C 0 0 -2.1434 -3.5062 0.0000 O 0 0 -2.1434 -2.6812 0.0000 N 0 0 -1.4289 -2.2687 0.0000 C 0 0 …
(2-methyl-3-phenyl-phenyl)methyl (1R,3R)-3-(2-chloro-3,3,3-trifluoro-prop-1-enyl)-2,2-dimethyl-cyclopropanecarboxylate SciTegic08022204522D 29 31 0 0 1 0 999 V2000 2.3383 -1.3500 0.0000 C 0 0 1.2990 -0.7500 0.0000 C 0 0 1.2990 0.7500 0.0000 C 0 0 2.5972 1.5031 0.0000 C 0 0 2.5951 3.0039 0.0000 O 0 0 3.8933 3.7570 0.0000 C 0 0 4.9336 3.1588 0.0000 O 0 0 3.8912 5.2578 0.0000 C 0 0 2 0 0 0 3.1369 6.…
N-[4-(4-ethoxyphenyl)-5-methyl-thiazol-2-yl]-2-(3-methoxyphenyl)acetamide SciTegic08022204522D 27 29 0 0 0 0 999 V2000 14.0731 -6.7856 0.0000 C 0 0 13.4056 -7.2704 0.0000 C 0 0 12.6519 -6.9348 0.0000 O 0 0 11.9845 -7.4197 0.0000 C 0 0 11.2308 -7.0841 0.0000 C 0 0 10.5634 -7.5690 0.0000 C 0 0 10.6496 -8.3895 0.0000 C 0 0 11.4032 -8.7251 0.0000 C 0 0 12.0707 -8.2402 0.0000 C 0 0 9.9821 -8.8744 0.00…
1-[[4-(4-phenylpyrimidin-2-yl)-1-piperidyl]methyl]-3-azabicyclo[3.1.0]hexane SciTegic08022204522D 25 29 0 0 0 0 999 V2000 0.0000 0.0000 0.0000 N 0 0 -1.5140 -0.1311 0.0000 C 0 0 0.8464 -1.1921 0.0000 C 0 0 -2.4201 1.1087 0.0000 C 0 0 -2.1578 -1.4782 0.0000 C 0 0 0.2026 -2.5393 0.0000 N 0 0 2.3128 -1.0133 0.0000 C 0 0 -1.8240 2.4916 0.0000 C 0 0 -3.9341 0.9775 0.0000 C 0 0 -1.2994 -2.6704 0.0000 C…
N-(3-ethoxypropyl)-8,9-dimethoxy-2-phenyl-[1,2,4]triazolo[1,5-c]quinazolin-5-amine SciTegic08022204522D 30 33 0 0 0 0 999 V2000 14.2881 -1.9310 0.0000 C 0 0 13.5737 -1.5185 0.0000 C 0 0 12.8592 -1.9310 0.0000 O 0 0 12.1447 -1.5184 0.0000 C 0 0 11.4302 -1.9309 0.0000 C 0 0 10.7158 -1.5184 0.0000 C 0 0 10.0013 -1.9308 0.0000 N 0 0 9.2868 -1.5183 0.0000 C 0 0 8.5724 -1.9308 0.0000 N 0 0 7.8579 -1.51…
(1R,4S,5'S,6R,6'R,8R,10E,12S,13S,14E,16E,20R,21R,24S)-21,24-dihydroxy-12-[(2R,4S,5S,6S)-5-[(2S,4S,5S,6S)-5-hydroxy-4-methoxy-6-methyl-tetrahydropyran-2-yl]oxy-4-methoxy-6-methyl-tetrahydropyran-2-yl]oxy-5',11,13,22-tetramethyl-6'-[(1S)-1-methylpropyl]spiro[3,7,19-trioxatetracyclo[15.6.1.14,8.020,24]pentacosa-10,14,16,22-tetraene-6,2'-tetrahydropyran]-2-one SciTegic08022204522D 67 73 0 0 1 0 999 V…
6-(3,4-dimethoxyphenyl)-2,3-diphenyl-pyrazolo[1,5-a]pyrimidin-7-amine SciTegic08022204522D 32 36 0 0 0 0 999 V2000 -6.6261 1.6281 0.0000 O 0 0 -5.3267 2.3790 0.0000 C 0 0 -6.6263 0.1281 0.0000 C 0 0 -5.3243 3.8790 0.0000 C 0 0 -4.0289 1.6271 0.0000 C 0 0 -6.6213 4.6342 0.0000 O 0 0 -4.0241 4.6270 0.0000 C 0 0 -2.7285 2.3750 0.0000 C 0 0 -6.6168 6.1342 0.0000 C 0 0 -2.7263 3.8750 0.0000 C 0 0 -1.4…
2-ethyl-5-methyl-3-phenyl-N-(4-pyridyl)pyrazolo[1,5-a]pyrimidin-7-amine SciTegic08022204522D 25 28 0 0 0 0 999 V2000 10.7327 -5.0000 0.0000 C 0 0 10.7327 -5.8250 0.0000 C 0 0 10.0183 -6.2375 0.0000 C 0 0 9.9320 -7.0580 0.0000 C 0 0 9.1250 -7.2295 0.0000 C 0 0 8.7125 -7.9440 0.0000 N 0 0 7.8875 -7.9440 0.0000 C 0 0 7.4750 -7.2295 0.0000 C 0 0 7.8875 -6.5150 0.0000 C 0 0 8.7125 -6.5151 0.0000 N 0 0…
4-fluoro-N-[1-(1-methyl-4-piperidyl)-4-piperidyl]benzothiophene-2-carboxamide SciTegic08022204522D 26 29 0 0 0 0 999 V2000 10.9049 1.8660 0.0000 C 0 0 9.9049 1.8660 0.0000 N 0 0 9.4049 1.0000 0.0000 C 0 0 8.4049 1.0000 0.0000 C 0 0 7.9049 1.8660 0.0000 C 0 0 8.4049 2.7320 0.0000 C 0 0 9.4049 2.7320 0.0000 C 0 0 6.9049 1.8660 0.0000 N 0 0 6.4049 1.0000 0.0000 C 0 0 5.4049 1.0000 0.0000 C 0 0 4.904…
3-[[1'-(1H-pyrrolo[2,3-c]pyridin-3-ylmethyl)spiro[3,5-dihydro-1,4-benzoxazepine-2,4'-piperidine]-4-yl]methyl]benzamide SciTegic08022204522D 36 41 0 0 0 0 999 V2000 12.9754 -5.5143 0.0000 C 0 0 12.3304 -5.0000 0.0000 C 0 0 11.5625 -5.3014 0.0000 C 0 0 11.4395 -6.1171 0.0000 C 0 0 12.0845 -6.6315 0.0000 C 0 0 12.8524 -6.3301 0.0000 C 0 0 12.0845 -7.4565 0.0000 C 0 0 11.4395 -7.9709 0.0000 N 0 0 10.…
N-[3-[2-(4-amino-1,2,5-oxadiazol-3-yl)-4-(3-chlorophenyl)imidazo[4,5-c]pyridin-1-yl]propyl]-2-(4-chlorophenyl)acetamide SciTegic08022204522D 36 40 0 0 0 0 999 V2000 15.8865 -9.7931 0.0000 C 0 0 15.0615 -9.7931 0.0000 C 0 0 14.6490 -9.0786 0.0000 C 0 0 15.0615 -8.3641 0.0000 C 0 0 15.8865 -8.3642 0.0000 C 0 0 16.2990 -9.0786 0.0000 C 0 0 16.2990 -7.6497 0.0000 Cl 0 0 13.8240 -9.0786 0.0000 C 0 0 1…
N-[2-(3,4-dimethoxyphenyl)ethyl]-4-methyl-N-(2-thienylmethyl)thieno[3,2-b]pyrrole-5-carboxamide SciTegic08022204522D 30 33 0 0 0 0 999 V2000 7.3093 -9.9012 0.0000 C 0 0 7.0543 -9.1166 0.0000 N 0 0 6.2695 -8.8617 0.0000 C 0 0 5.4849 -9.1166 0.0000 C 0 0 5.0000 -8.4492 0.0000 C 0 0 5.4849 -7.7817 0.0000 S 0 0 6.2695 -8.0367 0.0000 C 0 0 7.0542 -7.7817 0.0000 C 0 0 7.5390 -8.4492 0.0000 C 0 0 8.3640…
2-(3-benzyloxyphenyl)-5-[2-(dimethylamino)ethoxy]-3H-benzimidazole-4-carbonitrile SciTegic08022204522D 31 34 0 0 0 0 999 V2000 6.4290 -9.1250 0.0000 C 0 0 5.7145 -8.7125 0.0000 N 0 0 5.0000 -9.1250 0.0000 C 0 0 5.7145 -7.8875 0.0000 C 0 0 6.4290 -7.4750 0.0000 C 0 0 6.4290 -6.6500 0.0000 O 0 0 7.1434 -6.2375 0.0000 C 0 0 7.1434 -5.4125 0.0000 C 0 0 7.8579 -5.0000 0.0000 C 0 0 8.5724 -5.4125 0.000…
7-[(3-chlorophenyl)methylamino]-3-[2-(dimethylamino)ethyl]-5,6,7,8-tetrahydrobenzothiopheno[2,3-d]pyrimidin-4-one SciTegic08022204522D 28 31 0 0 0 0 999 V2000 6.0611 -10.6579 0.0000 C 0 0 5.8068 -9.8731 0.0000 N 0 0 5.0000 -9.7008 0.0000 C 0 0 6.3594 -9.2604 0.0000 C 0 0 6.1051 -8.4756 0.0000 C 0 0 6.6577 -7.8630 0.0000 N 0 0 6.4034 -7.0782 0.0000 C 0 0 6.9559 -6.4655 0.0000 N 0 0 7.7628 -6.6377 …
(4S,18S)-7-methyl-4,18-bis[(1S)-1-methylpropyl]-6-oxa-13,20-dithia-3,10,17,22,23,24-hexazatetracyclo[17.2.1.15,8.112,15]tetracosa-1(21),5(24),7,12(23),14,19(22)-hexaene-2,9,16-trione SciTegic08022204522D 36 39 0 0 1 0 999 V2000 2.8694 -2.4699 0.0000 N 0 0 0.1622 -1.1727 0.0000 O 0 0 0.0036 -0.2240 0.0000 C 0 0 0.3255 -0.6514 0.0000 C 0 0 3.0779 0.4211 0.0000 S 0 0 3.5935 0.0849 0.0000 C 0 0 3.434…
diethoxy-(2-isopropyl-6-methyl-pyrimidin-4-yl)oxy-thioxo-λ5-phosphane SciTegic08022204522D 19 19 0 0 0 0 999 V2000 11.4303 0.0958 0.0000 C 0 0 10.7158 -0.3168 0.0000 C 0 0 10.0013 0.0957 0.0000 O 0 0 9.2868 -0.3168 0.0000 P 0 0 8.8743 0.3977 0.0000 S 0 0 9.6993 -1.0312 0.0000 O 0 0 10.5243 -1.0312 0.0000 C 0 0 10.9368 -1.7457 0.0000 C 0 0 8.5724 -0.7293 0.0000 O 0 0 7.8579 -0.3168 0.0000 C 0 0 7.…
8-[(3-chloro-5-hydroxy-phenyl)methyl]-3-ethyl-1-isopentyl-1,3,8-triazaspiro[4.5]decane-2,4-dione SciTegic08022204522D 28 30 0 0 0 0 999 V2000 4.1418 -0.4481 0.0000 Cl 0 0 4.1468 -2.5811 0.0000 O 0 0 3.2201 -2.0490 0.0000 C 0 0 3.8391 -2.0490 0.0000 C 0 0 4.1419 -1.5126 0.0000 C 0 0 3.8340 -0.9801 0.0000 C 0 0 3.2179 -0.9801 0.0000 C 0 0 2.9099 -1.5152 0.0000 C 0 0 2.2944 -1.5152 0.0000 C 0 0 1.92…
diethyl 2-dimethoxyphosphinothioylsulfanylbutanedioate SciTegic08022204522D 19 18 0 0 0 0 999 V2000 5.0000 -10.5539 0.0000 C 0 0 5.7145 -10.1414 0.0000 C 0 0 5.7145 -9.3164 0.0000 O 0 0 6.4289 -8.9039 0.0000 C 0 0 7.1434 -9.3164 0.0000 O 0 0 6.4289 -8.0789 0.0000 C 0 0 7.1434 -7.6664 0.0000 C 0 0 7.1434 -6.8414 0.0000 S 0 0 6.4289 -6.4289 0.0000 P 0 0 6.0164 -7.1434 0.0000 S 0 0 5.7145 -6.0164 0.…
4-[5-[5-(2,2,2-trifluoroethyl)-1H-1,2,4-triazol-3-yl]-1H-indazol-3-yl]benzonitrile SciTegic08022204522D 27 30 0 0 0 0 999 V2000 2.3167 2.3734 0.0000 N 0 0 1.9167 1.9234 0.0000 C 0 0 1.3167 1.9859 0.0000 C 0 0 0.9125 1.5359 0.0000 C 0 0 0.3255 1.6599 0.0000 F 0 0 1.0986 0.9655 0.0000 F 0 0 0.5851 2.0387 0.0000 F 0 0 3.3875 3.0317 0.0000 C 0 0 3.3875 2.4276 0.0000 C 0 0 3.9125 2.1234 0.0000 C 0 0 4…
N-[3-(3-hydroxy-3-methyl-azetidine-1-carbonyl)phenyl]-4-(2-pyridylamino)benzamide SciTegic08022204522D 30 33 0 0 0 0 999 V2000 12.4240 3.9303 0.0000 O 0 0 12.4240 4.9303 0.0000 C 0 0 11.5580 5.4303 0.0000 N 0 0 10.6919 4.9303 0.0000 C 0 0 10.6919 3.9303 0.0000 C 0 0 9.8259 3.4303 0.0000 C 0 0 8.9599 3.9303 0.0000 C 0 0 8.9599 4.9303 0.0000 C 0 0 8.0939 5.4303 0.0000 C 0 0 8.0939 6.4303 0.0000 N 0…
3-chloro-N-[2-(methylamino)-6-quinolyl]-4-(trifluoromethyl)benzamide SciTegic08022204522D 26 28 0 0 0 0 999 V2000 3.4641 3.0000 0.0000 C 0 0 3.9641 3.8660 0.0000 N 0 0 4.9641 3.8660 0.0000 C 0 0 5.4641 3.0000 0.0000 N 0 0 6.4642 3.0000 0.0000 C 0 0 6.9642 2.1340 0.0000 C 0 0 7.9641 2.1340 0.0000 C 0 0 8.4641 3.0000 0.0000 C 0 0 9.4641 3.0000 0.0000 N 0 0 9.9641 3.8660 0.0000 C 0 0 10.9641 3.8660 …
3-chloro-5-[[6-(isopropylamino)-1-(4-piperidyl)imidazo[4,5-c]pyridin-2-yl]amino]benzonitrile SciTegic08022204522D 29 32 0 0 0 0 999 V2000 3.4049 4.4641 0.0000 Cl 0 0 3.9049 3.5981 0.0000 C 0 0 4.9049 3.5981 0.0000 C 0 0 5.4049 2.7321 0.0000 C 0 0 6.4049 2.7321 0.0000 C 0 0 7.4049 2.7321 0.0000 N 0 0 4.9049 1.8660 0.0000 C 0 0 3.9049 1.8660 0.0000 C 0 0 3.4049 1.0000 0.0000 N 0 0 2.4049 1.0000 0.0…
(1,3-dioxo-4,5,6,7-tetrahydroisoindol-2-yl)methyl 2,2-dimethyl-3-(2-methylprop-1-enyl)cyclopropanecarboxylate SciTegic08022204522D 24 26 0 0 0 0 999 V2000 7.2801 3.3312 0.0000 C 0 0 5.7796 3.3009 0.0000 C 0 0 8.0518 2.0560 0.0000 C 0 0 5.1581 4.3274 0.0000 C 0 0 5.2011 2.2496 0.0000 C 0 0 8.1026 0.6353 0.0000 C 0 0 9.3535 1.3106 0.0000 C 0 0 7.3541 -0.6655 0.0000 C 0 0 9.9535 0.2714 0.0000 C 0 0 …
4-[5-(3,5-dichlorophenyl)-5-(trifluoromethyl)-4H-isoxazol-3-yl]-2-methyl-N-[2-oxo-2-(2,2,2-trifluoroethylamino)ethyl]benzamide SciTegic08022204522D 36 38 0 0 0 0 999 V2000 2.6208 0.5062 0.0000 C 0 0 3.0542 0.2437 0.0000 C 0 0 3.4958 0.4896 0.0000 C 0 0 3.5042 0.9979 0.0000 C 0 0 3.0708 1.2562 0.0000 C 0 0 2.6292 1.0104 0.0000 C 0 0 2.1750 0.2604 0.0000 Cl 0 0 3.0792 1.7646 0.0000 Cl 0 0 3.9292 0.…
N4-(dicyclopropylmethyl)-N2-(2,3-dihydrobenzofuran-3-yl)-6-methyl-pyrido[2,3-d]pyrimidine-2,4-diamine SciTegic08022204522D 29 34 0 0 0 0 999 V2000 0.0000 -2.7656 0.0000 O 0 0 -0.7645 -4.0677 0.0000 C 0 0 -1.0274 -1.6307 0.0000 C 0 0 -2.2578 -3.7452 0.0000 C 0 0 -0.2986 -5.5013 0.0000 C 0 0 -2.4012 -2.2519 0.0000 C 0 0 -3.2852 -4.8681 0.0000 C 0 0 -1.3260 -6.6243 0.0000 C 0 0 -3.7273 -1.4874 0.000…
1-methyl-3-nitro-2-(tetrahydrofuran-3-ylmethyl)guanidine SciTegic08022204522D 14 14 0 0 0 0 999 V2000 4.0908 -5.6543 0.0000 C 0 0 3.3886 -4.6812 0.0000 N 0 0 1.8954 -4.8324 0.0000 C 0 0 1.0157 -3.6164 0.0000 N 0 0 -0.4773 -3.7693 0.0000 C 0 0 -1.3554 -2.5553 0.0000 C 0 0 -2.8554 -2.5491 0.0000 C 0 0 -3.3130 -1.1206 0.0000 C 0 0 -2.0959 -0.2440 0.0000 O 0 0 -0.8860 -1.1307 0.0000 C 0 0 1.2830 -6.2…
3-(3-methyl-2-pyridyl)-5-phenyl-1,2,4-oxadiazole SciTegic08022204522D 18 20 0 0 0 0 999 V2000 0.0000 0.0000 0.0000 O 0 0 1.0048 -1.1125 0.0000 N 0 0 -1.3757 -0.6101 0.0000 C 0 0 0.2272 -2.4165 0.0000 C 0 0 -1.2561 -2.0935 0.0000 N 0 0 -2.7036 0.1555 0.0000 C 0 0 0.8254 -3.7922 0.0000 C 0 0 -2.7156 1.6867 0.0000 C 0 0 -4.0315 -0.5861 0.0000 C 0 0 2.3327 -3.8281 0.0000 N 0 0 0.0119 -5.0603 0.0000 C…
N-(1-methylsulfonyl-4-piperidyl)-6-(trifluoromethyl)-1H-indole-2-carboxamide SciTegic08022204522D 26 28 0 0 0 0 999 V2000 0.0000 0.0000 0.0000 S 0 0 1.2558 0.0124 0.0000 O 0 0 0.6217 1.1066 0.0000 O 0 0 -0.8082 -1.3553 0.0000 N 0 0 -0.6465 1.1066 0.0000 C 0 0 -0.0373 -2.7106 0.0000 C 0 0 -2.3997 -1.3428 0.0000 C 0 0 -0.8330 -4.0659 0.0000 C 0 0 -3.1955 -2.6981 0.0000 C 0 0 -2.4246 -4.0535 0.0000 …
6-[1-(difluoromethyl)pyrazol-4-yl]-N-(2,6-dimethylpyrimidin-4-yl)imidazo[1,2-a]pyridin-2-amine SciTegic08022204522D 26 29 0 0 0 0 999 V2000 0.0000 0.0000 0.0000 F 0 0 0.4893 1.1500 0.0000 C 0 0 -0.2569 2.1655 0.0000 F 0 0 2.0187 1.3336 0.0000 N 0 0 2.7773 2.6916 0.0000 N 0 0 3.0464 0.1957 0.0000 C 0 0 4.2822 2.3858 0.0000 C 0 0 4.4290 0.8564 0.0000 C 0 0 5.7626 0.0978 0.0000 C 0 0 5.7504 -1.4437 …
5-chloro-6-(1-fluoroethyl)-N-[2-[4-(trifluoromethoxy)phenyl]ethyl]pyrimidin-4-amine SciTegic08022204522D 24 25 0 0 0 0 999 V2000 3.2117 0.1401 0.0000 C 0 0 3.2102 -0.4632 0.0000 N 0 0 3.7322 -0.7638 0.0000 C 0 0 4.2522 -0.4625 0.0000 N 0 0 4.2482 0.1410 0.0000 C 0 0 3.7295 0.4404 0.0000 C 0 0 3.7262 1.0405 0.0000 Cl 0 0 4.7649 0.4445 0.0000 C 0 0 5.2855 0.1479 0.0000 F 0 0 4.7651 1.0445 0.0000 C …
1-[4-(4-ethylpiperazin-1-yl)-1-piperidyl]-2-[4-(2-fluorophenyl)phenoxy]ethanone SciTegic08022204522D 31 34 0 0 0 0 999 V2000 2.9200 -0.4599 0.0000 C 0 0 3.4409 -0.1565 0.0000 C 0 0 3.9621 -0.4569 0.0000 C 0 0 4.4823 -0.1543 0.0000 C 0 0 4.4789 0.4510 0.0000 C 0 0 3.9491 0.7474 0.0000 C 0 0 3.4318 0.4423 0.0000 C 0 0 4.9992 0.7553 0.0000 O 0 0 5.5244 0.4554 0.0000 C 0 0 6.0446 0.7598 0.0000 C 0 0 …
[cyano-(3-phenoxyphenyl)methyl] 2,2-dimethyl-3-(2-methylprop-1-enyl)cyclopropanecarboxylate SciTegic08022204522D 28 30 0 0 0 0 999 V2000 -4.6999 4.7107 0.0000 C 0 0 -3.8729 4.7107 0.0000 C 0 0 -3.4594 5.4269 0.0000 C 0 0 -3.4594 3.9945 0.0000 C 0 0 -2.6324 3.9945 0.0000 C 0 0 -1.9161 3.5810 0.0000 C 0 0 -1.5026 2.8648 0.0000 C 0 0 -1.9161 2.1486 0.0000 O 0 0 -0.6756 2.8648 0.0000 O 0 0 -0.2621 2.…
4,6-diamino-2-(cyclopropylamino)pyrimidine-5-carbonitrile SciTegic08022204522D 14 15 0 0 0 0 999 V2000 2.5559 0.8250 0.0000 N 0 0 1.8414 0.4125 0.0000 C 0 0 1.1270 0.0000 0.0000 C 0 0 1.1270 -0.8250 0.0000 C 0 0 1.8414 -1.2375 0.0000 N 0 0 0.4125 -1.2375 0.0000 N 0 0 -0.3020 -0.8250 0.0000 C 0 0 -1.0164 -1.2375 0.0000 N 0 0 -1.7309 -0.8250 0.0000 C 0 0 -2.5559 -0.8250 0.0000 C 0 0 -2.1434 -0.1105…
(1'R,2R,3S,4'S,6S,8'R,10'E,12'S,13'S,14'E,16'E,20'R,21'R,24'S)-2-cyclohexyl-21',24'-dihydroxy-12'-[(2R,4S,5S,6S)-5-[(2S,4S,5S,6S)-5-hydroxy-4-methoxy-6-methyl-tetrahydropyran-2-yl]oxy-4-methoxy-6-methyl-tetrahydropyran-2-yl]oxy-3,11',13',22'-tetramethyl-spiro[2,3-dihydropyran-6,6'-3,7,19-trioxatetracyclo[15.6.1.14,8.020,24]pentacosa-10,14,16,22-tetraene]-2'-one SciTegic08022204522D 64 71 0 0 1 0 …
3-[(6-chloro-3-pyridyl)methyl-(2,2-difluoroethyl)amino]-2H-furan-5-one SciTegic08022204522D 19 20 0 0 0 0 999 V2000 5.9865 -6.6460 0.0000 O 0 0 5.4984 -5.5497 0.0000 C 0 0 4.0312 -5.2378 0.0000 C 0 0 3.8933 -3.7570 0.0000 C 0 0 2.5951 -3.0039 0.0000 N 0 0 2.5973 -1.5031 0.0000 C 0 0 3.8976 -0.7537 0.0000 C 0 0 3.9019 0.7463 0.0000 C 0 0 5.2031 1.4926 0.0000 C 0 0 6.4999 0.7389 0.0000 C 0 0 7.5409…
6-chloro-1-methyl-N-[(1S)-1-phenylethyl]indole-2-carboxamide SciTegic08022204522D 22 24 0 0 1 0 999 V2000 0.0000 0.0000 0.0000 Cl 0 0 1.0657 0.6370 0.0000 C 0 0 2.4010 -0.1225 0.0000 C 0 0 1.0535 2.2050 0.0000 C 0 0 3.7363 0.6615 0.0000 C 0 0 2.3888 2.9890 0.0000 C 0 0 5.2064 0.1960 0.0000 N 0 0 3.7241 2.2295 0.0000 C 0 0 6.1129 1.4700 0.0000 C 0 0 5.5739 -0.9800 0.0000 C 0 0 5.1941 2.7195 0.0000…
4,6-dimethyl-N-[(1S)-1-phenylethyl]-1H-indole-2-carboxamide SciTegic08022204522D 22 24 0 0 1 0 999 V2000 0.0000 0.0000 0.0000 O 0 0 -0.6326 1.0827 0.0000 C 0 0 0.1216 2.4331 0.0000 N 0 0 -2.1898 1.0949 0.0000 C 0 0 1.6545 2.4453 0.0000 C 0 0 2 0 0 0 -3.1144 -0.1459 0.0000 N 0 0 -3.1144 2.3601 0.0000 C 0 0 2.4088 3.7957 0.0000 C 0 0 2.2628 1.3869 0.0000 C 0 0 -4.5987 0.3406 0.0000 C 0 0 -4.5987 1.…
3-(o-tolyl)-5-phenyl-1,2,4-oxadiazole SciTegic08022204522D 18 20 0 0 0 0 999 V2000 0.0000 0.0000 0.0000 O 0 0 1.0052 -1.1129 0.0000 N 0 0 -1.3762 -0.6103 0.0000 C 0 0 0.2273 -2.4173 0.0000 C 0 0 -1.2565 -2.0942 0.0000 N 0 0 -2.7045 0.1555 0.0000 C 0 0 0.8257 -3.7936 0.0000 C 0 0 -2.7165 1.6873 0.0000 C 0 0 -4.0329 -0.5863 0.0000 C 0 0 0.0119 -5.0621 0.0000 C 0 0 2.3336 -3.8295 0.0000 C 0 0 -4.044…
4-dimethoxyphosphinothioyloxy-N,N-diethyl-6-methyl-pyrimidin-2-amine SciTegic08022204522D 19 19 0 0 0 0 999 V2000 3.6331 -3.6060 0.0000 C 0 0 2.5951 -3.0039 0.0000 C 0 0 2.5973 -1.5031 0.0000 N 0 0 3.8999 -0.7576 0.0000 C 0 0 4.9372 -1.3609 0.0000 C 0 0 1.2990 -0.7500 0.0000 C 0 0 1.2990 0.7500 0.0000 N 0 0 0.0000 1.5000 0.0000 C 0 0 0.0000 2.7000 0.0000 C 0 0 -1.2990 0.7500 0.0000 C 0 0 -1.2990 …
5,5-dimethyl-N-[[3-[4-(trifluoromethyl)phenyl]-1-[2-[4-(trifluoromethyl)phenyl]vinyl]prop-2-enylidene]amino]hexahydropyrimidin-2-imine SciTegic08022204522D 35 37 0 0 0 0 999 V2000 2.3238 -0.1256 0.0000 C 0 0 1.2990 -0.7500 0.0000 C 0 0 1.2709 -1.9497 0.0000 C 0 0 1.2990 0.7500 0.0000 C 0 0 0.0000 1.5000 0.0000 N 0 0 -1.2990 0.7500 0.0000 C 0 0 -2.6003 1.4977 0.0000 N 0 0 -3.8990 0.7455 0.0000 N 0…
1-tert-butyl-3-(2,6-diisopropyl-4-phenoxy-phenyl)thiourea SciTegic08022204522D 27 28 0 0 0 0 999 V2000 3.6387 -0.8963 0.0000 C 0 0 2.6003 -1.4977 0.0000 C 0 0 2.6024 -2.6977 0.0000 C 0 0 1.2990 -0.7500 0.0000 C 0 0 1.2990 0.7500 0.0000 C 0 0 0.0000 1.5000 0.0000 C 0 0 -0.0031 3.0008 0.0000 O 0 0 -1.3039 3.7494 0.0000 C 0 0 -1.3092 5.2494 0.0000 C 0 0 -2.6108 5.9949 0.0000 C 0 0 -3.9073 5.2404 0.0…
[phenyl-(2,2,2-trifluoroacetyl)oxy-λ3-iodanyl] 2,2,2-trifluoroacetate SciTegic08022204522D 21 21 0 0 0 0 999 V2000 1.2990 -0.7500 0.0000 C 0 0 1.2990 0.7500 0.0000 C 0 0 0.0000 1.5000 0.0000 C 0 0 -1.2990 0.7500 0.0000 C 0 0 -1.2990 -0.7500 0.0000 C 0 0 0.0000 -1.5000 0.0000 C 0 0 -2.6003 1.4977 0.0000 I 0 0 -3.8990 0.7455 0.0000 O 0 0 -5.2003 1.4932 0.0000 C 0 0 -5.2024 2.6932 0.0000 O 0 0 -6.49…
4-chloro-5-ethyl-2-methyl-N-[[4-(4-methylphenoxy)phenyl]methyl]pyrazole-3-carboxamide SciTegic08022204522D 27 29 0 0 0 0 999 V2000 -5.9481 -8.2203 0.0000 C 0 0 -6.5358 -7.4113 0.0000 C 0 0 -7.5304 -7.5158 0.0000 C 0 0 -8.0305 -8.3818 0.0000 N 0 0 -9.0085 -8.1738 0.0000 N 0 0 -9.1131 -7.1793 0.0000 C 0 0 -8.1995 -6.7726 0.0000 C 0 0 -7.9915 -5.7944 0.0000 Cl 0 0 -9.9791 -6.6793 0.0000 C 0 0 -9.979…
N-(4-acetamidophenyl)-3-(2-hydroxy-4-methyl-phenyl)-1H-pyrazole-5-carboxamide SciTegic08022204522D 26 28 0 0 0 0 999 V2000 5.0000 -7.6505 0.0000 C 0 0 5.8250 -7.6505 0.0000 C 0 0 6.2375 -8.3650 0.0000 C 0 0 7.0625 -8.3650 0.0000 C 0 0 7.4750 -7.6505 0.0000 C 0 0 7.0625 -6.9360 0.0000 C 0 0 6.2375 -6.9361 0.0000 C 0 0 7.4750 -6.2216 0.0000 O 0 0 8.3000 -7.6505 0.0000 C 0 0 8.7849 -6.9831 0.0000 C …
N-[[2-(diethylaminomethyl)phenyl]methyl]thieno[3,2-b]pyridin-7-amine SciTegic08022204522D 23 25 0 0 0 0 999 V2000 2.7782 2.6813 0.0000 C 0 0 2.0637 2.2688 0.0000 C 0 0 2.0637 1.4438 0.0000 N 0 0 2.7782 1.0313 0.0000 C 0 0 2.7782 0.2063 0.0000 C 0 0 1.3493 1.0313 0.0000 C 0 0 1.3493 0.2063 0.0000 C 0 0 2.0637 -0.2063 0.0000 C 0 0 2.0637 -1.0313 0.0000 C 0 0 1.3493 -1.4438 0.0000 C 0 0 0.6348 -1.03…
2-(4-fluorobenzoyl)-N-(3-quinolyl)benzamide SciTegic08022204522D 28 31 0 0 0 0 999 V2000 2.5980 8.2500 0.0000 F 0 0 2.5980 6.7500 0.0000 C 0 0 1.2990 6.0000 0.0000 C 0 0 3.8971 6.0000 0.0000 C 0 0 1.2990 4.5000 0.0000 C 0 0 3.8971 4.5000 0.0000 C 0 0 2.5980 3.7500 0.0000 C 0 0 2.5980 2.2500 0.0000 C 0 0 1.2990 1.5000 0.0000 O 0 0 3.8971 1.5000 0.0000 C 0 0 3.8971 0.0000 0.0000 C 0 0 5.1961 2.2500…
N-[1-[2-(4-chlorophenoxy)ethyl]-4-piperidyl]-4-oxo-1H-1,6-naphthyridine-3-carboxamide SciTegic08022204522D 30 33 0 0 0 0 999 V2000 0.0000 0.0000 0.0000 Cl 0 0 -0.0238 1.5253 0.0000 C 0 0 1.2512 2.2880 0.0000 C 0 0 -1.3465 2.2880 0.0000 C 0 0 1.2274 3.8133 0.0000 C 0 0 -1.3704 3.8133 0.0000 C 0 0 -0.0953 4.5760 0.0000 C 0 0 -0.1191 6.1013 0.0000 O 0 0 1.1559 6.8759 0.0000 C 0 0 1.1320 8.4013 0.000…
2-[2-[[3-methyl-1-(2-pyridyl)butyl]amino]ethyl]phenol SciTegic08022204522D 21 22 0 0 0 0 999 V2000 -0.2063 -1.0718 0.0000 C 0 0 -1.0313 -1.0718 0.0000 C 0 0 -1.4438 -1.7861 0.0000 C 0 0 -1.4438 -0.3572 0.0000 C 0 0 -1.0313 0.3573 0.0000 C 0 0 -0.2063 0.3573 0.0000 N 0 0 0.2063 -0.3572 0.0000 C 0 0 1.0313 -0.3572 0.0000 C 0 0 1.4438 -1.0718 0.0000 C 0 0 2.2688 -1.0718 0.0000 C 0 0 2.6812 -1.7861 0…
1-(4-chlorophenyl)-N-[4-[2-(diethylamino)ethylcarbamoyl]phenyl]-3-methyl-thieno[2,3-c]pyrazole-5-carboxamide SciTegic08022204522D 35 38 0 0 0 0 999 V2000 16.6209 -8.8056 0.0000 C 0 0 15.7959 -8.8056 0.0000 C 0 0 15.3834 -9.5201 0.0000 N 0 0 15.7959 -10.2346 0.0000 C 0 0 16.6209 -10.2345 0.0000 C 0 0 14.5584 -9.5201 0.0000 C 0 0 14.1459 -8.8057 0.0000 C 0 0 13.3210 -8.8057 0.0000 N 0 0 12.9084 -8.…
2-(3,4-dihydro-2H-1,5-benzodioxepin-7-ylamino)-N-[2-morpholino-5-(trifluoromethyl)phenyl]propanamide SciTegic08022204522D 33 36 0 0 0 0 999 V2000 12.0682 -2.4839 0.0000 F 0 0 12.6153 -1.0873 0.0000 C 0 0 14.0985 -0.8632 0.0000 F 0 0 13.5511 -2.2595 0.0000 F 0 0 11.6795 0.0861 0.0000 C 0 0 10.1963 -0.1375 0.0000 C 0 0 12.2275 1.4824 0.0000 C 0 0 9.2609 1.0352 0.0000 C 0 0 11.2922 2.6552 0.0000 C 0…
N6-[2-(diethylamino)ethyl]-N4-(3-methoxyphenyl)-1-phenyl-pyrazolo[3,4-d]pyrimidine-4,6-diamine SciTegic08022204522D 32 35 0 0 0 0 999 V2000 7.1434 -12.4250 0.0000 C 0 0 7.1434 -11.6000 0.0000 C 0 0 6.4289 -11.1875 0.0000 N 0 0 6.4289 -10.3625 0.0000 C 0 0 7.1434 -9.9500 0.0000 C 0 0 7.1434 -9.1250 0.0000 N 0 0 7.8579 -8.7125 0.0000 C 0 0 8.5723 -9.1250 0.0000 N 0 0 9.2868 -8.7125 0.0000 C 0 0 9.2…
3-[[1-(1,1-dimethylpropyl)tetrazol-5-yl]-(4-phenylpiperazin-1-yl)methyl]-7-methyl-1H-quinolin-2-one SciTegic08022204522D 35 39 0 0 0 0 999 V2000 6.4371 -5.9901 0.0000 C 0 0 7.0502 -6.5421 0.0000 C 0 0 7.8349 -6.2871 0.0000 C 0 0 8.3057 -6.9646 0.0000 C 0 0 7.5799 -5.5025 0.0000 C 0 0 8.6195 -6.0322 0.0000 N 0 0 8.8743 -5.2476 0.0000 N 0 0 9.6994 -5.2475 0.0000 N 0 0 9.9543 -6.0321 0.0000 N 0 0 9.…
[4-[[4-[3-chloro-4-(trifluoromethyl)phenyl]pyrimidin-2-yl]amino]phenyl]-(3-hydroxyazetidin-1-yl)methanone SciTegic08022204522D 31 34 0 0 0 0 999 V2000 -8.1529 1.7070 0.0000 O 0 0 -7.2868 1.2071 0.0000 C 0 0 -6.3209 1.4659 0.0000 C 0 0 -6.0621 0.5000 0.0000 N 0 0 -5.1961 0.0000 0.0000 C 0 0 -4.3300 0.5000 0.0000 C 0 0 -4.3301 1.5000 0.0000 C 0 0 -3.4641 2.0000 0.0000 C 0 0 -2.5981 1.5000 0.0000 C …
2-(2-aminobenzimidazol-1-yl)-1-(2,4-dichlorophenyl)ethanol SciTegic08022204522D 21 23 0 0 0 0 999 V2000 -0.1714 1.5214 0.0000 N 0 0 0.6536 1.5214 0.0000 C 0 0 1.1411 2.1911 0.0000 N 0 0 1.9232 1.9339 0.0000 C 0 0 2.6357 2.3464 0.0000 C 0 0 3.3536 1.9339 0.0000 C 0 0 3.3536 1.1089 0.0000 C 0 0 2.6357 0.6964 0.0000 C 0 0 1.9232 1.1089 0.0000 C 0 0 1.1411 0.8571 0.0000 N 0 0 0.8839 0.0696 0.0000 C 0…
5-[(1,3-benzodioxol-5-ylmethylamino)methyl]-3-tert-butyl-1-(4-chlorophenyl)-7H-pyrazolo[3,4-b]pyridin-6-one SciTegic08022204522D 33 37 0 0 0 0 999 V2000 3.0772 -0.4510 0.0000 C 0 0 3.8203 -1.1202 0.0000 C 0 0 4.4895 -0.3770 0.0000 C 0 0 4.5635 -1.7893 0.0000 C 0 0 3.1512 -1.8633 0.0000 C 0 0 2.1567 -1.7588 0.0000 N 0 0 1.7500 -2.6723 0.0000 N 0 0 2.4931 -3.3415 0.0000 C 0 0 3.3591 -2.8415 0.0000 …
4-[(1,1-dioxo-2,3-dihydrobenzothiophen-6-yl)amino]-2-[[(3R)-pyrrolidin-3-yl]amino]-6H-pyrido[4,3-d]pyrimidin-5-one SciTegic08022204522D 29 33 0 0 1 0 999 V2000 0.0000 -1.0000 0.0000 O 0 0 -1.0000 -1.0000 0.0000 C 0 0 -1.5000 -1.8660 0.0000 N 0 0 -2.5000 -1.8660 0.0000 C 0 0 -3.0000 -1.0000 0.0000 C 0 0 -2.5000 -0.1340 0.0000 C 0 0 -1.5000 -0.1340 0.0000 C 0 0 -1.0000 0.7321 0.0000 C 0 0 0.0000 0.…
N-[1-[[(E)-3-(benzenesulfonyl)-1-(2-phenylethyl)allyl]carbamoyl]-3-methyl-butyl]morpholine-4-carboxamide SciTegic08022204522D 37 39 0 0 0 0 999 V2000 14.0263 -12.0860 0.0000 O 0 0 15.2082 -9.9755 0.0000 O 0 0 16.7279 -11.0730 0.0000 C 0 0 17.8253 -11.6639 0.0000 C 0 0 17.8253 -12.8458 0.0000 C 0 0 16.7279 -13.4368 0.0000 C 0 0 15.7148 -12.8458 0.0000 C 0 0 15.7148 -11.6639 0.0000 C 0 0 14.6173 -1…
N2-tert-butyl-9-(pyrrolidin-3-ylmethyl)-N8-[3-(trifluoromethyl)phenyl]purine-2,8-diamine SciTegic08022204522D 31 34 0 0 0 0 999 V2000 5.8792 -2.5292 0.0000 N 0 0 6.2333 -2.0375 0.0000 C 0 0 5.8792 -1.5500 0.0000 N 0 0 5.3083 -1.7417 0.0000 C 0 0 4.7875 -1.4375 0.0000 N 0 0 4.2625 -1.7417 0.0000 C 0 0 4.2625 -2.3417 0.0000 N 0 0 4.7875 -2.6417 0.0000 C 0 0 5.3083 -2.3417 0.0000 C 0 0 3.7417 -1.437…
boric acid SciTegic08022204522D 4 3 0 0 0 0 999 V2000 5.0000 -6.2373 0.0000 O 0 0 5.7146 -5.8250 0.0000 B 0 0 6.4292 -6.2373 0.0000 O 0 0 5.7146 -5.0000 0.0000 O 0 0 1 2 1 0 2 3 1 0 2 4 1 0 M END
N2-(5-fluoro-2,3-dihydrobenzofuran-3-yl)-6-methyl-N4-spiro[4.5]decan-8-yl-pyrido[2,3-d]pyrimidine-2,4-diamine SciTegic08022204522D 33 38 0 0 0 0 999 V2000 -2.0819 5.8193 0.0000 F 0 0 -2.3889 4.3511 0.0000 C 0 0 -1.2708 3.3511 0.0000 C 0 0 -3.8139 3.8828 0.0000 C 0 0 -1.5778 1.8828 0.0000 C 0 0 -4.1209 2.4145 0.0000 C 0 0 -3.0029 1.4146 0.0000 C 0 0 -0.7142 0.6729 0.0000 C 0 0 -2.9981 -0.0846 0.00…
4-[[4-[4-chloro-3-(trifluoromethyl)phenyl]pyrimidin-2-yl]amino]-N-[3-(dimethylamino)cyclobutyl]benzamide SciTegic08022204522D 34 37 0 0 0 0 999 V2000 -5.1961 -1.0000 0.0000 O 0 0 -5.1961 0.0000 0.0000 C 0 0 -6.0621 0.5000 0.0000 N 0 0 -6.9281 -0.0001 0.0000 C 0 0 -7.1869 -0.9660 0.0000 C 0 0 -8.1529 -0.7072 0.0000 C 0 0 -9.0189 -1.2072 0.0000 N 0 0 -9.0189 -2.2072 0.0000 C 0 0 -9.8849 -0.7072 0.0…
N-[3-chloro-5-(trifluoromethyl)phenyl]-6-(cyclobutoxy)-1-[(3R)-pyrrolidin-3-yl]imidazo[4,5-c]pyridin-2-amine SciTegic08022204522D 31 35 0 0 1 0 999 V2000 9.2987 2.6151 0.0000 Cl 0 0 8.0987 2.6109 0.0000 C 0 0 7.3533 1.3093 0.0000 C 0 0 5.8532 1.3040 0.0000 C 0 0 5.1047 0.0031 0.0000 N 0 0 3.6065 0.0000 0.0000 C 0 0 2.7248 -1.2135 0.0000 N 0 0 3.1884 -2.6409 0.0000 C 0 0 1 0 0 0 4.5650 -3.1910 0.0…
N4-(2,2-dimethylpropyl)-N2-[(4-fluorophenyl)methyl]-5,6-dimethyl-pyrimidine-2,4-diamine SciTegic08022204522D 23 24 0 0 0 0 999 V2000 3.5810 2.4810 0.0000 C 0 0 3.5810 1.6540 0.0000 C 0 0 4.2972 1.2405 0.0000 N 0 0 4.2972 0.4135 0.0000 C 0 0 3.5810 0.0000 0.0000 N 0 0 2.8648 0.4135 0.0000 C 0 0 2.8648 1.2405 0.0000 C 0 0 2.1486 1.6540 0.0000 C 0 0 2.1486 0.0000 0.0000 N 0 0 1.4324 0.4135 0.0000 C …
(NE)-N-[1-[(6-chloro-3-pyridyl)methyl]imidazolidin-2-ylidene]nitramide SciTegic08022204522D 17 18 0 0 0 0 999 V2000 6.1011 -5.5775 0.0000 O 0 5 6.3476 -4.4031 0.0000 N 0 3 7.4881 -4.0298 0.0000 O 0 0 5.2295 -3.4020 0.0000 N 0 0 3.8056 -3.8679 0.0000 C 0 0 3.3372 -5.2929 0.0000 N 0 0 1.8372 -5.2877 0.0000 C 0 0 1.3786 -3.8595 0.0000 C 0 0 2.5951 -3.0039 0.0000 N 0 0 2.5973 -1.5031 0.0000 C 0 0 1.2…
[(1R)-1-[(1'R,2S,3R,4'R,6S,8'R,10'E,12'S,13'S,14'E,16'E,21'R,24'R)-21',24'-dihydroxy-12'-[(2R,4S,5S,6S)-5-[(2R,4R,5R,6R)-5-hydroxy-4-methoxy-6-methyl-tetrahydropyran-2-yl]oxy-4-methoxy-6-methyl-tetrahydropyran-2-yl]oxy-3,11',13',22'-tetramethyl-2'-oxo-spiro[2,3-dihydropyran-6,6'-3,7,19-trioxatetracyclo[15.6.1.14,8.020,24]pentacosa-10,14,16,22-tetraene]-2-yl]ethyl] SciTegic08022204522D 61 67 0 0 1…
[4-(4-dimethoxyphosphinothioyloxyphenyl)sulfanylphenoxy]-dimethoxy-thioxo-λ5-phosphane SciTegic08022204522D 27 28 0 0 0 0 999 V2000 5.5230 -6.9520 0.0000 C 0 0 5.5230 -6.1270 0.0000 O 0 0 6.2375 -5.7145 0.0000 P 0 0 6.6500 -6.4290 0.0000 S 0 0 5.8250 -5.0000 0.0000 O 0 0 5.0000 -5.0000 0.0000 C 0 0 6.9520 -5.3020 0.0000 O 0 0 7.6665 -5.7145 0.0000 C 0 0 7.6664 -6.5395 0.0000 C 0 0 8.3809 -6.9520 …
1-[(Z)-[2-(4-cyanophenyl)-1-[3-(trifluoromethyl)phenyl]ethylidene]amino]-3-[4-(trifluoromethoxy)phenyl]urea SciTegic08022204522D 36 38 0 0 0 0 999 V2000 3.6331 -5.0995 0.0000 F 0 0 2.5951 -4.4974 0.0000 C 0 0 1.5548 -5.0956 0.0000 F 0 0 2.5928 -5.6974 0.0000 F 0 0 2.5973 -2.9966 0.0000 O 0 0 1.2990 -2.2435 0.0000 C 0 0 1.2990 -0.7435 0.0000 C 0 0 0.0000 0.0065 0.0000 C 0 0 -1.2990 -0.7435 0.0000 …
methyl (4aS)-7-chloro-2-[methoxycarbonyl-[4-(trifluoromethoxy)phenyl]carbamoyl]-3,5-dihydroindeno[1,2-e][1,3,4]oxadiazine-4a-carboxylate SciTegic08022204522D 36 39 0 0 1 0 999 V2000 -1.0464 -3.5909 0.0000 C 0 0 -0.0048 -2.9949 0.0000 O 0 0 1.2925 -3.7494 0.0000 C 0 0 1.2883 -4.9494 0.0000 O 0 0 2.5951 -3.0039 0.0000 N 0 0 2.5973 -1.5031 0.0000 C 0 0 3.6375 -0.9049 0.0000 O 0 0 1.2990 -0.7500 0.00…
1-[2,6-dichloro-4-(trifluoromethyl)phenyl]-4-(difluoromethylsulfanyl)-5-(2-pyridylmethylamino)pyrazole-3-carbonitrile SciTegic08022204522D 31 33 0 0 0 0 999 V2000 9.1391 3.4167 0.0000 C 0 0 7.5362 5.0197 0.0000 F 0 0 5.4271 5.0197 0.0000 F 0 0 6.5238 4.4291 0.0000 C 0 0 6.5238 3.2480 0.0000 S 0 0 3.6555 -0.2953 0.0000 C 0 0 2.6431 -0.9702 0.0000 C 0 0 1.5463 -0.2953 0.0000 C 0 0 1.5463 0.8858 0.0…
methyl (E)-2-[2-[[5-(2,4-dimethylphenyl)-2,4-dimethyl-pyrazol-3-yl]oxymethyl]phenyl]-3-methoxy-prop-2-enoate SciTegic08022204522D 31 33 0 0 0 0 999 V2000 0.0569 1.6421 0.0000 C 0 0 0.0557 1.0398 0.0000 C 0 0 0.5747 0.7394 0.0000 C 0 0 1.0953 1.0402 0.0000 C 0 0 1.0925 1.6458 0.0000 C 0 0 0.5729 1.9424 0.0000 C 0 0 -0.4660 1.9420 0.0000 C 0 0 0.5745 0.1394 0.0000 C 0 0 1.6146 0.7414 0.0000 C 0 0 1…
1-[(2-chlorothiazol-5-yl)methyl]-3-methyl-2-nitro-guanidine SciTegic08022204522D 15 15 0 0 0 0 999 V2000 -3.1255 -0.0975 0.0000 N 0 0 -4.0102 1.1150 0.0000 C 0 0 -3.4050 2.4884 0.0000 N 0 0 -5.5026 0.9560 0.0000 N 0 0 -6.3873 2.1683 0.0000 N 0 3 -7.5805 2.0412 0.0000 O 0 0 -5.9011 3.2654 0.0000 O 0 5 -4.1134 3.4570 0.0000 C 0 0 -1.6332 0.0617 0.0000 C 0 0 0.7500 -1.1486 0.0000 S 0 0 1.2135 -2.575…
(1R,2S,3R,4R,6S,7S)-1,3,4,7,8,9,10,10-octachlorotricyclo[5.2.1.02,6]dec-8-ene SciTegic08022204522D 20 22 0 0 1 0 999 V2000 0.5442 -1.4038 0.0000 H 0 0 0.5442 -0.4038 0.0000 C 0 0 1 0 0 0 2.0715 -0.9304 0.0000 C 0 0 3.0546 0.3862 0.0000 C 0 0 1 0 0 0 4.2546 0.3824 0.0000 Cl 0 0 2.0715 1.7204 0.0000 C 0 0 2 0 0 0 2.4401 2.8624 0.0000 Cl 0 0 0.5442 1.2289 0.0000 C 0 0 1 0 0 0 0.5442 2.2289 0.0000 H …
1-[1,1-dimethyl-2-[(3-phenoxyphenyl)methoxy]ethyl]-4-ethoxy-benzene SciTegic08022204522D 28 30 0 0 0 0 999 V2000 3.6331 -5.9281 0.0000 C 0 0 2.5951 -5.3260 0.0000 C 0 0 2.5973 -3.8252 0.0000 O 0 0 1.2990 -3.0721 0.0000 C 0 0 1.2990 -1.5721 0.0000 C 0 0 0.0000 -0.8221 0.0000 C 0 0 -1.2990 -1.5721 0.0000 C 0 0 -1.2990 -3.0721 0.0000 C 0 0 0.0000 -3.8221 0.0000 C 0 0 -2.5988 -0.8217 0.0000 C 0 0 -2.…

## Sheet: GHPB CONTENT
STRUCTURE	ENTITY_ID	AREA OF RESEARCH	CHEMICAL NAME	SMILES	FORMULA	MW	SALT_MW	SALT_NAME	SALT_COEFF	TRIVIAL_NAME	ENTITY TAG	ENTITY COMMENT	PSA	ALOGP	RULEOF5
N6-[2-(diethylamino)ethyl]-N4-(3-methoxyphenyl)-1-phenyl-pyrazolo[3,4-d]pyrimidine-4,6-diamine	MMV001197	DRUG-RESISTANT MALARIA	6-N-[2-(diethylamino)ethyl]-4-N-(3-methoxyphenyl)-1-phenylpyrazolo[3,4-d]pyrimidine-4,6-diamine	CCN(CC)CCNc1nc(Nc2cccc(OC)c2)c3cnn(c4ccccc4)c3n1	C24H29N7O	431.544	0	None	#N/A				80.13	3.81	4
(1R,4S,5'S,6R,6'S,8R,10E,12S,13S,14E,16E,20R,21Z,24S)-6'-cyclohexyl-24-hydroxy-21-hydroxyimino-12-[(2R,4S,5S,6S)-5-hydroxy-4-methoxy-6-methyl-tetrahydropyran-2-yl]oxy-5',11,13,22-tetramethyl-spiro[3,7,19-trioxatetracyclo[15.6.1.14,8.020,24]pentacosa-10,14,16,22-tetraene-6,2'-tetrahydropyran]-2-one	MMV002231	VECTOR CONTROL	(1R,4S,5'S,6R,6'S,8R,10E,12S,13S,14E,16E,20R,21Z,24S)-6'-cyclohexyl-24-hydroxy-21-hydroxyimino-12-[(2R,4S,5S,6S)-5-hydroxy-4-methoxy-6-methyloxan-2-yl]oxy-5',11,13,22-tetramethylspiro[3,7,19-trioxatetracyclo[15.6.1.14,8.020,24]pentacosa-10,14,16,22-tetraene-6,2'-oxane]-2-one	CO[C@H]1C[C@H](O[C@H]2[C@@H](C)\C=C\C=C\3/CO[C@@H]4\C(=N/O)\C(=C[C@@H](C(=O)O[C@H]5C[C@@H](C\C=C\2/C)O[C@@]6(CC[C@H](C)[C@H](O6)C7CCCCC7)C5)[C@]34O)C)O[C@@H](C)[C@@H]1O	C43H63NO11	769.96	0	None	#N/A	Selamectin	CAS-220119-17-5		154.73	5.32	1
1-(2-methyl-5-nitro-imidazol-1-yl)propan-2-ol	MMV002287	VECTOR CONTROL	1-(2-methyl-5-nitroimidazol-1-yl)propan-2-ol	CC(O)Cn1c(C)ncc1[N+](=O)[O-]	C7H11N3O3	185.183	0	None	#N/A	Secnidazole	CAS-3366-95-8		83.87	0.04	4
isopropyl (2E,4E)-11-methoxy-3,7,11-trimethyl-dodeca-2,4-dienoate	MMV002371	VECTOR CONTROL	propan-2-yl (2E,4E)-11-methoxy-3,7,11-trimethyldodeca-2,4-dienoate	COC(C)(C)CCCC(C)C\C=C\C(=C\C(=O)OC(C)C)\C	C19H34O3	310.471	0	None	#N/A	Methoprene	CAS-40596-69-8		35.53	5.06	3
(1S,6R,13S)-6-isopropenyl-16,17-dimethoxy-2,7,20-trioxapentacyclo[11.8.0.03,11.04,8.014,19]henicosa-3(11),4(8),9,14(19),15,17-hexaen-12-one	MMV002519	VECTOR CONTROL	(1S,6R,13S)-16,17-dimethoxy-6-prop-1-en-2-yl-2,7,20-trioxapentacyclo[11.8.0.03,11.04,8.014,19]henicosa-3(11),4(8),9,14(19),15,17-hexaen-12-one	COc1cc2OC[C@H]3Oc4c5C[C@@H](Oc5ccc4C(=O)[C@H]3c2cc1OC)C(=C)C	C23H22O6	394.417	0	None	#N/A	Rotenone	CAS-83-79-4		63.22	3.93	4
diethoxy-(2-isopropyl-6-methyl-pyrimidin-4-yl)oxy-thioxo-λ5-phosphane	MMV003872	VECTOR CONTROL	diethoxy-(6-methyl-2-propan-2-ylpyrimidin-4-yl)oxy-sulfanylidene-»5-phosphane	CCOP(=S)(OCC)Oc1cc(C)nc(n1)C(C)C	C12H21N2O3PS	304.346	0	None	#N/A	Diazinon	CAS-333-41-5		95.37	3.14	4
diethyl 2-dimethoxyphosphinothioylsulfanylbutanedioate	MMV003891	VECTOR CONTROL	diethyl 2-dimethoxyphosphinothioylsulfanylbutanedioate	CCOC(=O)CC(SP(=S)(OC)OC)C(=O)OCC	C10H19O6PS2	330.358	0	None	#N/A	Malathion	CAS-121-75-5		138.26	1.79	4
diethoxy-thioxo-[(3,5,6-trichloro-2-pyridyl)oxy]-λ5-phosphane	MMV003958	VECTOR CONTROL	diethoxy-sulfanylidene-(3,5,6-trichloropyridin-2-yl)oxy-»5-phosphane	CCOP(=S)(OCC)Oc1nc(Cl)c(Cl)cc1Cl	C9H11Cl3NO3PS	350.588	0	None	#N/A	Chlorpyrifos	CAS-2921-88-2		82.48	4.6	4
methyl (1Z)-N-(methylcarbamoyloxy)ethanimidothioate	MMV003972	VECTOR CONTROL	methyl (1Z)-N-(methylcarbamoyloxy)ethanimidothioate	CNC(=O)O\N=C(\C)/SC	C5H10N2O2S	162.21	0	None	#N/A	Methomyl	CAS-16752-77-5		75.98	0.47	4
[4-(4-dimethoxyphosphinothioyloxyphenyl)sulfanylphenoxy]-dimethoxy-thioxo-λ5-phosphane	MMV003974	VECTOR CONTROL	[4-(4-dimethoxyphosphinothioyloxyphenyl)sulfanylphenoxy]-dimethoxy-sulfanylidene-�5-phosphane	COP(=S)(OC)Oc1ccc(Sc2ccc(OP(=S)(OC)OC)cc2)cc1	C16H20O6P2S3	466.47	0	None	#N/A	Lavifos	CAS-3383-96-8		164.48	4.91	4
(2,2-dimethyl-1,3-benzodioxol-4-yl) N-methylcarbamate	MMV003975	VECTOR CONTROL	(2,2-dimethyl-1,3-benzodioxol-4-yl) N-methylcarbamate	CNC(=O)Oc1cccc2OC(C)(C)Oc12	C11H13NO4	223.228	0	None	#N/A	Bendiocarb	CAS-22781-23-3		56.79	1.48	4
(2-isopropoxyphenyl) N-methylcarbamate	MMV003977	VECTOR CONTROL	(2-propan-2-yloxyphenyl) N-methylcarbamate	CNC(=O)Oc1ccccc1OC(C)C	C11H15NO3	209.245	0	None	#N/A	Propoxur	CAS-114-26-1		47.56	2.31	4
dimethyl (1S,4S,5R,6S,7S,8R,11S,12R,14S,15R)-12-acetoxy-4,7-dihydroxy-6-[(1S,2S,6S,8S,9S,11S)-2-hydroxy-11-methyl-5,7,10-trioxatetracyclo[6.3.1.02,6.09,11]dodec-3-en-9-yl]-6-methyl-14-[(E)-2-methylbut-2-enoyl]oxy-3,9-dioxatetracyclo[6.6.1.01,5.011,15]pentadecane-4,11-dicarboxylate	MMV004017	VECTOR CONTROL	dimethyl (1S,4S,5R,6S,7S,8R,11S,12R,14S,15R)-12-acetyloxy-4,7-dihydroxy-6-[(1S,2S,6S,8S,9S,11S)-2-hydroxy-11-methyl-5,7,10-trioxatetracyclo[6.3.1.02,6.09,11]dodec-3-en-9-yl]-6-methyl-14-[(E)-2-methylbut-2-enoyl]oxy-3,9-dioxatetracyclo[6.6.1.01,5.011,15]pentadecane-4,11-dicarboxylate	COC(=O)[C@@]1(O)OC[C@@]23[C@H](C[C@@H](OC(=O)C)[C@]4(CO[C@@H]([C@@H](O)[C@](C)([C@H]12)[C@]56O[C@@]5(C)[C@H]7C[C@@H]6O[C@@H]8OC=C[C@]78O)[C@H]34)C(=O)OC)OC(=O)\C(=C\C)\C	C35H44O16	720.714	0	None	#N/A	Azadirachtin	CAS-11141-17-6		215.33	-1.46	2
6-amino-N-(4-fluorophenyl)-8-(p-tolyl)-4-thia-2-azatricyclo[7.3.0.03,7]dodeca-1,3(7),5,8-tetraene-5-carboxamide	MMV006187	DRUG-RESISTANT MALARIA	6-amino-N-(4-fluorophenyl)-8-(4-methylphenyl)-4-thia-2-azatricyclo[7.3.0.03,7]dodeca-1,3(7),5,8-tetraene-5-carboxamide	Cc1ccc(cc1)c2c3CCCc3nc4sc(C(=O)Nc5ccc(F)cc5)c(N)c24	C24 H20 F N3 O S	417.498	0	None	#N/A		CAS-434293-41-1		96.25	5.35	3
N-(3-chloro-4-fluoro-phenyl)-1-methyl-5,5-dioxo-4H-thiochromeno[4,3-c]pyrazole-3-carboxamide	MMV006219	DRUG-RESISTANT MALARIA	N-(3-chloro-4-fluorophenyl)-1-methyl-5,5-dioxo-4H-thiochromeno[4,3-c]pyrazole-3-carboxamide	Cn1nc(C(=O)Nc2ccc(F)c(Cl)c2)c3CS(=O)(=O)c4ccccc4c13	C18H13ClFN3O3S	405.831	0	None	#N/A		CAS-902857-86-7		89.44	3.66	4
7-[(3-chlorophenyl)methylamino]-3-[2-(dimethylamino)ethyl]-5,6,7,8-tetrahydrobenzothiopheno[2,3-d]pyrimidin-4-one	MMV006344	DRUG-RESISTANT MALARIA	7-[(3-chlorophenyl)methylamino]-3-[2-(dimethylamino)ethyl]-5,6,7,8-tetrahydro-[1]benzothiolo[2,3-d]pyrimidin-4-one	CN(C)CCN1C=Nc2sc3CC(CCc3c2C1=O)NCc4cccc(Cl)c4	C21H25ClN4OS	416.975	0	None	#N/A				76.17	3.55	4
3-benzyl-1-[2-(2-ethoxyanilino)-2-oxo-ethyl]-N,N,5-trimethyl-2,4-dioxo-thieno[2,3-d]pyrimidine-6-carboxamide	MMV006430	DRUG-RESISTANT MALARIA	3-benzyl-1-[2-(2-ethoxyanilino)-2-oxoethyl]-N,N,5-trimethyl-2,4-dioxothieno[2,3-d]pyrimidine-6-carboxamide	CCOc1ccccc1NC(=O)CN2C(=O)N(Cc3ccccc3)C(=O)c4c(C)c(sc24)C(=O)N(C)C	C27H28N4O5S	520.6	0	None	#N/A		CAS-896709-25-4		127.49	3.51	3
7-chloro-4-(3-cyclopentylpropanoyl)-5-(4-fluorophenyl)-3,5-dihydro-1H-1,4-benzodiazepin-2-one	MMV006597	DRUG-RESISTANT MALARIA	7-chloro-4-(3-cyclopentylpropanoyl)-5-(4-fluorophenyl)-3,5-dihydro-1H-1,4-benzodiazepin-2-one	Fc1ccc(cc1)C2N(CC(=O)Nc3ccc(Cl)cc23)C(=O)CCC4CCCC4	C23H24ClFN2O2	414.908	0	None	#N/A				49.41	4.82	4
N-(3-ethoxypropyl)-8,9-dimethoxy-2-phenyl-[1,2,4]triazolo[1,5-c]quinazolin-5-amine	MMV006621	DRUG-RESISTANT MALARIA	N-(3-ethoxypropyl)-8,9-dimethoxy-2-phenyl-[1,2,4]triazolo[1,5-c]quinazolin-5-amine	CCOCCCNc1nc2cc(OC)c(OC)cc2c3nc(nn13)c4ccccc4	C22H25N5O3	407.466	0	None	#N/A		CAS-902948-30-5		82.8	3.54	4
[7-(benzothiophen-3-yl)-9-[2-(2-pyridyl)ethoxy]-3,5-dihydro-2H-1,4-benzoxazepin-4-yl]-(2,5-dimethylpyrazol-3-yl)methanone	MMV006931	DRUG-RESISTANT MALARIA	[7-(1-benzothiophen-3-yl)-9-(2-pyridin-2-ylethoxy)-3,5-dihydro-2H-1,4-benzoxazepin-4-yl]-(2,5-dimethylpyrazol-3-yl)methanone	Cc1cc(C(=O)N2CCOc3c(C2)cc(cc3OCCc4ccccn4)c5csc6ccccc56)n(C)n1	C30H28N4O3S	524.643	0	None	#N/A				97.72	5.12	2
3-[2-(dimethylamino)ethyl]-7-methyl-1,3,10-triazatetracyclo[7.7.0.02,6.011,16]hexadeca-2(6),7,9,11,13,15-hexaene-8-carbonitrile	MMV007007	DRUG-RESISTANT MALARIA	3-[2-(dimethylamino)ethyl]-7-methyl-1,3,10-triazatetracyclo[7.7.0.02,6.011,16]hexadeca-2(6),7,9,11,13,15-hexaene-8-carbonitrile	CN(C)CCN1CCc2c(C)c(C#N)c3nc4ccccc4n3c12	C19H21N5	319.412	0	None	#N/A				47.57	3.62	4
3-[[1-(1,1-dimethylpropyl)tetrazol-5-yl]-(4-phenylpiperazin-1-yl)methyl]-7-methyl-1H-quinolin-2-one	MMV007282	DRUG-RESISTANT MALARIA	7-methyl-3-[[1-(2-methylbutan-2-yl)tetrazol-5-yl]-(4-phenylpiperazin-1-yl)methyl]-1H-quinolin-2-one	CCC(C)(C)n1nnnc1C(N2CCN(CC2)c3ccccc3)C4=Cc5ccc(C)cc5NC4=O	C27H33N7O	471.609	0	None	#N/A				79.18	4.08	4
3-[1-(1-benzyl-4-piperidyl)-4-piperidyl]-2-(2-phenylethyl)imidazo[4,5-b]pyridine	MMV007300	DRUG-RESISTANT MALARIA	3-[1-(1-benzylpiperidin-4-yl)piperidin-4-yl]-2-(2-phenylethyl)imidazo[4,5-b]pyridine	C(Cc1nc2cccnc2n1C3CCN(CC3)C4CCN(Cc5ccccc5)CC4)c6ccccc6	C31H37N5	479.672	0	None	#N/A				37.19	4.82	4
ethyl 4-(4-bromophenyl)-2-ethyl-7,7-dimethyl-5-oxo-1,4,6,8-tetrahydroquinoline-3-carboxylate	MMV007501	DRUG-RESISTANT MALARIA	ethyl 4-(4-bromophenyl)-2-ethyl-7,7-dimethyl-5-oxo-1,4,6,8-tetrahydroquinoline-3-carboxylate	CCOC(=O)C1=C(CC)NC2=C(C1c3ccc(Br)cc3)C(=O)CC(C)(C)C2	C22H26BrNO3	432.363	0	None	#N/A				55.4	4.19	4
N-[4-(4-ethoxyphenyl)-5-methyl-thiazol-2-yl]-2-(3-methoxyphenyl)acetamide	MMV011471	DRUG-RESISTANT MALARIA	N-[4-(4-ethoxyphenyl)-5-methyl-1,3-thiazol-2-yl]-2-(3-methoxyphenyl)acetamide	CCOc1ccc(cc1)c2nc(NC(=O)Cc3cccc(OC)c3)sc2C	C21H22N2O3S	382.482	0	None	#N/A				88.69	4.06	4
5,7-dichloro-3-hydroxy-3-(2-methylimidazo[1,2-a]pyridin-3-yl)indolin-2-one	MMV014853	DRUG-RESISTANT MALARIA	5,7-dichloro-3-hydroxy-3-(2-methylimidazo[1,2-a]pyridin-3-yl)-1H-indol-2-one	Cc1nc2ccccn2c1C3(O)C(=O)Nc4c(Cl)cc(Cl)cc34	C16H11Cl2N3O2	348.189	0	None	#N/A				66.63	2.49	4
N-[2-(3,4-dimethoxyphenyl)ethyl]-4-methyl-N-(2-thienylmethyl)thieno[3,2-b]pyrrole-5-carboxamide	MMV019053	DRUG-RESISTANT MALARIA	N-[2-(3,4-dimethoxyphenyl)ethyl]-4-methyl-N-(thiophen-2-ylmethyl)thieno[3,2-b]pyrrole-5-carboxamide	COc1ccc(CCN(Cc2cccs2)C(=O)c3cc4sccc4n3C)cc1OC	C23H24N2O3S2	440.584	0	None	#N/A				100.18	5.19	3
2-(3,4-dichloroanilino)-N-[2-(dimethylamino)ethyl]thiazole-4-carboxamide	MMV019177	DRUG-RESISTANT MALARIA	2-(3,4-dichloroanilino)-N-[2-(dimethylamino)ethyl]-1,3-thiazole-4-carboxamide	CN(C)CCNC(=O)c1csc(Nc2ccc(Cl)c(Cl)c2)n1	C14H16Cl2N4OS	359.279	0	None	#N/A				85.5	2.85	4
1-(4-chlorophenyl)-N-[4-[2-(diethylamino)ethylcarbamoyl]phenyl]-3-methyl-thieno[2,3-c]pyrazole-5-carboxamide	MMV019421	DRUG-RESISTANT MALARIA	1-(4-chlorophenyl)-N-[4-[2-(diethylamino)ethylcarbamoyl]phenyl]-3-methylthieno[2,3-c]pyrazole-5-carboxamide	CCN(CC)CCNC(=O)c1ccc(NC(=O)c2cc3c(C)nn(c4ccc(Cl)cc4)c3s2)cc1	C26H28ClN5O2S	510.06	36.46	Hydrochloric acid	1				107.5	4.87	3
N-(5-chloro-2-methyl-phenyl)-3-(2-chlorophenyl)-5-methyl-isoxazole-4-carboxamide	MMV019547	DRUG-RESISTANT MALARIA	N-(5-chloro-2-methylphenyl)-3-(2-chlorophenyl)-5-methyl-1,2-oxazole-4-carboxamide	Cc1onc(c2ccccc2Cl)c1C(=O)Nc3cc(Cl)ccc3C	C18H14Cl2N2O2	361.228	0	None	#N/A				55.13	4.98	4
4-(1,3-benzodioxole-5-carbonyl)-1-(3-chlorophenyl)-3-methyl-5,7-dihydro-4H-pyrazolo[3,4-b]pyridin-6-one	MMV020033	DRUG-RESISTANT MALARIA	4-(1,3-benzodioxole-5-carbonyl)-1-(3-chlorophenyl)-3-methyl-5,7-dihydro-4H-pyrazolo[3,4-b]pyridin-6-one	Cc1nn(c2NC(=O)CC(C(=O)c3ccc4OCOc4c3)c12)c5cccc(Cl)c5	C21H16ClN3O4	409.829	0	None	#N/A				82.45	3.3	4
4-[2-[(4-fluorophenyl)methoxy]phenyl]-1-(4-methoxyphenyl)-3-methyl-5,7-dihydro-4H-pyrazolo[3,4-b]pyridin-6-one	MMV020192	DRUG-RESISTANT MALARIA	4-[2-[(4-fluorophenyl)methoxy]phenyl]-1-(4-methoxyphenyl)-3-methyl-5,7-dihydro-4H-pyrazolo[3,4-b]pyridin-6-one	COc1ccc(cc1)n2nc(C)c3C(CC(=O)Nc23)c4ccccc4OCc5ccc(F)cc5	C27H24FN3O3	457.505	0	None	#N/A				65.38	4.95	4
3-(4-chloro-2-hydroxy-phenyl)-4-(4-chlorophenyl)-5-[3-(dimethylamino)propyl]-1,4-dihydropyrrolo[3,4-c]pyrazol-6-one	MMV020196	DRUG-RESISTANT MALARIA	3-(4-chloro-2-hydroxyphenyl)-4-(4-chlorophenyl)-5-[3-(dimethylamino)propyl]-1,4-dihydropyrrolo[3,4-c]pyrazol-6-one	CN(C)CCCN1C(c2ccc(Cl)cc2)c3c(n[nH]c3C1=O)c4ccc(Cl)cc4O	C22H22Cl2N4O2	445.35	0	None	#N/A				72.45	4.58	4
2-ethyl-5-methyl-3-phenyl-N-(4-pyridyl)pyrazolo[1,5-a]pyrimidin-7-amine	MMV020203	DRUG-RESISTANT MALARIA	2-ethyl-5-methyl-3-phenyl-N-pyridin-4-ylpyrazolo[1,5-a]pyrimidin-7-amine	CCc1nn2c(Nc3ccncc3)cc(C)nc2c1c4ccccc4	C20H19N5	329.407	0	None	#N/A				55.11	3.79	4
N-(4,7-dimethyl-1,3-benzothiazol-2-yl)-N-(3-imidazol-1-ylpropyl)furan-2-carboxamide	MMV020207	DRUG-RESISTANT MALARIA	N-(4,7-dimethyl-1,3-benzothiazol-2-yl)-N-(3-imidazol-1-ylpropyl)furan-2-carboxamide	Cc1ccc(C)c2sc(nc12)N(CCCn3ccnc3)C(=O)c4occc4	C20H20N4O2S	380.47	36.46	Hydrochloric acid	1				92.4	3.62	4
6-(4-methoxyphenyl)-4-[4-(2-pyrrolidin-1-ylethyl)piperazin-1-yl]thieno[3,2-d]pyrimidine	MMV020335	DRUG-RESISTANT MALARIA	6-(4-methoxyphenyl)-4-[4-(2-pyrrolidin-1-ylethyl)piperazin-1-yl]thieno[3,2-d]pyrimidine	COc1ccc(cc1)c2cc3ncnc(N4CCN(CCN5CCCC5)CC4)c3s2	C23H29N5OS	423.583	0	None	#N/A				72.96	4.4	4
N-(cyclohexylmethyl)-2-[8-(2,4-dimethoxybenzoyl)-4-oxo-1-phenyl-1,3,8-triazaspiro[4.5]decan-3-yl]acetamide	MMV020445	DRUG-RESISTANT MALARIA	N-(cyclohexylmethyl)-2-[8-(2,4-dimethoxybenzoyl)-4-oxo-1-phenyl-1,3,8-triazaspiro[4.5]decan-3-yl]acetamide	COc1ccc(C(=O)N2CCC3(CC2)N(CN(CC(=O)NCC4CCCCC4)C3=O)c5ccccc5)c(OC)c1	C31H40N4O5	548.684	0	None	#N/A				91.42	3.38	3
N-(4-acetamidophenyl)-3-(2-hydroxy-4-methyl-phenyl)-1H-pyrazole-5-carboxamide	MMV020456	DRUG-RESISTANT MALARIA	N-(4-acetamidophenyl)-3-(2-hydroxy-4-methylphenyl)-1H-pyrazole-5-carboxamide	CC(=O)Nc1ccc(NC(=O)c2cc(n[nH]2)c3ccc(C)cc3O)cc1	C19H18N4O3	350.378	0	None	#N/A				107.1	2.67	4
3-(1,3-benzodioxol-5-ylmethyl)-2-[1-(1,1-dioxothiolan-3-yl)-3,5-dimethyl-pyrazol-4-yl]-1,2-dihydroquinazolin-4-one	MMV020508	DRUG-RESISTANT MALARIA	3-(1,3-benzodioxol-5-ylmethyl)-2-[1-(1,1-dioxothiolan-3-yl)-3,5-dimethylpyrazol-4-yl]-1,2-dihydroquinazolin-4-one	Cc1nn(C2CCS(=O)(=O)C2)c(C)c1C3Nc4ccccc4C(=O)N3Cc5ccc6OCOc6c5	C25H26N4O5S	494.57	0	None	#N/A				111.14	2.6	4
3,4-dihydro-2H-quinolin-1-yl-(1-isopropyl-6-phenyl-pyrazolo[3,4-b]pyridin-4-yl)methanone	MMV020709	DRUG-RESISTANT MALARIA	3,4-dihydro-2H-quinolin-1-yl-(6-phenyl-1-propan-2-ylpyrazolo[3,4-b]pyridin-4-yl)methanone	CC(C)n1ncc2c(cc(nc12)c3ccccc3)C(=O)N4CCCc5ccccc45	C25H24N4O	396.494	0	None	#N/A				51.02	4.93	4
3-cyano-N-[4-[3-[(isopropylamino)methyl]phenyl]phenyl]benzamide	MMV022487	DRUG-RESISTANT MALARIA	3-cyano-N-[4-[3-[(propan-2-ylamino)methyl]phenyl]phenyl]benzamide	CC(C)NCc1cccc(c1)c2ccc(NC(=O)c3cccc(c3)C#N)cc2	C24H23N3O	369.468	0	None	#N/A				64.91	4.28	4
3-[[1'-(1H-pyrrolo[2,3-c]pyridin-3-ylmethyl)spiro[3,5-dihydro-1,4-benzoxazepine-2,4'-piperidine]-4-yl]methyl]benzamide	MMV023190	DRUG-RESISTANT MALARIA	3-[[1'-(1H-pyrrolo[2,3-c]pyridin-3-ylmethyl)spiro[3,5-dihydro-1,4-benzoxazepine-2,4'-piperidine]-4-yl]methyl]benzamide	NC(=O)c1cccc(CN2Cc3ccccc3OC4(CCN(Cc5c[nH]c6cnccc56)CC4)C2)c1	C29H31N5O2	481.6	0	None	#N/A				87.48	2.98	4
3-cyano-N-[1-[2-(4-fluoroanilino)pyrimidin-4-yl]pyrrolidin-3-yl]benzamide	MMV023401	DRUG-RESISTANT MALARIA	3-cyano-N-[1-[2-(4-fluoroanilino)pyrimidin-4-yl]pyrrolidin-3-yl]benzamide	Fc1ccc(Nc2nccc(n2)N3CCC(C3)NC(=O)c4cccc(c4)C#N)cc1	C22H19FN6O	402.433	0	None	#N/A				93.94	3.04	4
2-(5-chloro-2-methoxy-phenyl)-5-isopropyl-N-[2-(1-piperidyl)ethyl]thiazole-4-carboxamide	MMV023523	DRUG-RESISTANT MALARIA	2-(5-chloro-2-methoxyphenyl)-N-(2-piperidin-1-ylethyl)-5-propan-2-yl-1,3-thiazole-4-carboxamide	COc1ccc(Cl)cc1c2nc(C(=O)NCCN3CCCCC3)c(s2)C(C)C	C21H28ClN3O2S	421.991	0	None	#N/A				82.7	4.83	4
2-(3-benzyloxyphenyl)-5-[2-(dimethylamino)ethoxy]-3H-benzimidazole-4-carbonitrile	MMV023573	DRUG-RESISTANT MALARIA	5-[2-(dimethylamino)ethoxy]-2-(3-phenylmethoxyphenyl)-3H-benzimidazole-4-carbonitrile	CN(C)CCOc1ccc2nc([nH]c2c1C#N)c3cccc(OCc4ccccc4)c3	C25H24N4O2	412.493	0	None	#N/A				74.17	4.84	4
(2-benzyl-5-tert-butyl-pyrazol-3-yl)-[4-(3-methoxyphenoxy)-1-piperidyl]methanone	MMV023951	DRUG-RESISTANT MALARIA	(2-benzyl-5-tert-butylpyrazol-3-yl)-[4-(3-methoxyphenoxy)piperidin-1-yl]methanone	COc1cccc(OC2CCN(CC2)C(=O)c3cc(nn3Cc4ccccc4)C(C)(C)C)c1	C27H33N3O3	447.579	0	None	#N/A				56.59	5.19	3
4-(4-fluorophenyl)-7-(6-methoxy-3-pyridyl)isoquinolin-1-amine	MMV024309	DRUG-RESISTANT MALARIA	4-(4-fluorophenyl)-7-(6-methoxypyridin-3-yl)isoquinolin-1-amine	COc1ccc(cn1)c2ccc3c(cnc(N)c3c2)c4ccc(F)cc4	C21H16FN3O	345.377	0	None	#N/A				61.03	3.99	4
5-(3-fluorophenyl)-N-(1H-pyrrolo[2,3-c]pyridin-3-ylmethyl)indan-2-amine	MMV024638	DRUG-RESISTANT MALARIA	5-(3-fluorophenyl)-N-(1H-pyrrolo[2,3-c]pyridin-3-ylmethyl)-2,3-dihydro-1H-inden-2-amine	Fc1cccc(c1)c2ccc3CC(Cc3c2)NCc4c[nH]c5cnccc45	C23H20FN3	357.432	0	None	#N/A				40.71	4.24	4
4-fluoro-N-[2-[[1-[(3-fluorophenyl)methyl]-4-piperidyl]-methyl-amino]-4-pyridyl]benzamide	MMV024825	DRUG-RESISTANT MALARIA	4-fluoro-N-[2-[[1-[(3-fluorophenyl)methyl]piperidin-4-yl]-methylamino]pyridin-4-yl]benzamide	CN(C1CCN(Cc2cccc(F)c2)CC1)c3cc(NC(=O)c4ccc(F)cc4)ccn3	C25H26F2N4O	436.506	0	None	#N/A				48.47	4.27	4
4-[(1,1-dioxo-2,3-dihydrobenzothiophen-6-yl)amino]-2-[[(3R)-pyrrolidin-3-yl]amino]-6H-pyrido[4,3-d]pyrimidin-5-one	MMV024850	DRUG-RESISTANT MALARIA	4-[(1,1-dioxo-2,3-dihydro-1-benzothiophen-6-yl)amino]-2-[[(3R)-pyrrolidin-3-yl]amino]-6H-pyrido[4,3-d]pyrimidin-5-one	O=C1NC=Cc2nc(N[C@@H]3CCNC3)nc(Nc4ccc5CCS(=O)(=O)c5c4)c12	C19H22N6O3S	414.488	36.46	Hydrochloric acid	1				133.49	0.91	4
N-[3-[2-(4-amino-1,2,5-oxadiazol-3-yl)-4-(3-chlorophenyl)imidazo[4,5-c]pyridin-1-yl]propyl]-2-(4-chlorophenyl)acetamide	MMV025013	DRUG-RESISTANT MALARIA	N-[3-[2-(4-amino-1,2,5-oxadiazol-3-yl)-4-(3-chlorophenyl)imidazo[4,5-c]pyridin-1-yl]propyl]-2-(4-chlorophenyl)acetamide	Nc1nonc1c2nc3c(nccc3n2CCCNC(=O)Cc4ccc(Cl)cc4)c5cccc(Cl)c5	C25H21Cl2N7O2	522.396	0	None	#N/A				124.75	4.58	3
5-[(1,3-benzodioxol-5-ylmethylamino)methyl]-3-tert-butyl-1-(4-chlorophenyl)-7H-pyrazolo[3,4-b]pyridin-6-one	MMV026458	DRUG-RESISTANT MALARIA	5-[(1,3-benzodioxol-5-ylmethylamino)methyl]-3-tert-butyl-1-(4-chlorophenyl)-7H-pyrazolo[3,4-b]pyridin-6-one	CC(C)(C)c1nn(c2NC(=O)C(=Cc12)CNCc3ccc4OCOc4c3)c5ccc(Cl)cc5	C25H27ClN4O3	466.969	0	None	#N/A				77.41	4.95	4
1-[(2-chlorophenyl)methyl]-6-ethyl-2-methyl-3,4-dihydro-1H-isoquinolin-5-ol	MMV026953	DRUG-RESISTANT MALARIA	1-[(2-chlorophenyl)methyl]-6-ethyl-2-methyl-3,4-dihydro-1H-isoquinolin-5-ol	CCc1ccc2C(Cc3ccccc3Cl)N(C)CCc2c1O	C19H22ClNO	315.844	0	None	#N/A				23.47	5.28	3
N-benzyl-2-(2,4-dimethoxyphenyl)-1H-imidazo[4,5-c]pyridin-4-amine	MMV027331	DRUG-RESISTANT MALARIA	N-benzyl-2-(2,4-dimethoxyphenyl)-1H-imidazo[4,5-c]pyridin-4-amine	COc1ccc(c(OC)c1)c2nc3c(NCc4ccccc4)nccc3[nH]2	C21H20N4O2	360.417	0	None	#N/A				72.06	4.02	4
1,3-bis[4-chloro-3-(trifluoromethyl)phenyl]urea	MMV027339	VECTOR CONTROL	1,3-bis[4-chloro-3-(trifluoromethyl)phenyl]urea	FC(F)(F)c1cc(NC(=O)Nc2ccc(Cl)c(c2)C(F)(F)F)ccc1Cl	C15H8Cl2F6N2O	417.133	0	None	#N/A	Flucofuron	CAS-370-50-3		41.13	5.74	3
6-chloro-N-(3-fluoro-5-pyrimidin-5-yl-phenyl)-5-methyl-indoline-1-carboxamide	MMV028822	DRUG-RESISTANT MALARIA	6-chloro-N-(3-fluoro-5-pyrimidin-5-ylphenyl)-5-methyl-2,3-dihydroindole-1-carboxamide	Cc1cc2CCN(C(=O)Nc3cc(F)cc(c3)c4cncnc4)c2cc1Cl	C20H16ClFN4O	382.826	0	None	#N/A				58.12	3.9	4
N-[4-[2-(7-cyano-1,2,4,5-tetrahydro-3-benzazepin-3-yl)ethyl]cyclohexyl]-3-(4-methyl-1H-imidazol-2-yl)benzamide	MMV029587	DRUG-RESISTANT MALARIA	N-[4-[2-(7-cyano-1,2,4,5-tetrahydro-3-benzazepin-3-yl)ethyl]cyclohexyl]-3-(4-methyl-1H-imidazol-2-yl)benzamide	Cc1c[nH]c(n1)c2cccc(c2)C(=O)NC3CCC(CCN4CCc5ccc(cc5CC4)C#N)CC3	C30H35N5O	481.644	0	None	#N/A				84.81	5.01	3
N-[(4-chlorophenyl)carbamoyl]-2,6-difluoro-benzamide	MMV078538	VECTOR CONTROL	N-[(4-chlorophenyl)carbamoyl]-2,6-difluorobenzamide	Fc1cccc(F)c1C(=O)NC(=O)Nc2ccc(Cl)cc2	C14H9ClF2N2O2	310.683	0	None	#N/A	Diflubenzuron	CAS-35367-38-5		58.2	3.47	4
5-amino-1-[2,6-dichloro-4-(trifluoromethyl)phenyl]-4-(trifluoromethylsulfinyl)pyrazole-3-carbonitrile	MMV083774	VECTOR CONTROL	5-amino-1-[2,6-dichloro-4-(trifluoromethyl)phenyl]-4-(trifluoromethylsulfinyl)pyrazole-3-carbonitrile	Nc1c(c(nn1c2c(Cl)cc(cc2Cl)C(F)(F)F)C#N)S(=O)C(F)(F)F	C12 H4 Cl2 F6 N4 O S	437.148	0	None	#N/A	Fipronil	CAS-120068-37-3		103.91	5.58	3
6-[4-[(4-ethylpiperazin-1-yl)methyl]phenyl]-N-[(1R)-1-phenylethyl]-3H-pyrrolo[2,3-d]pyrimidin-4-amine	MMV085494	DRUG-RESISTANT MALARIA	6-[4-[(4-ethylpiperazin-1-yl)methyl]phenyl]-N-[(1R)-1-phenylethyl]-3H-pyrrolo[2,3-d]pyrimidin-4-amine	CCN1CCN(Cc2ccc(cc2)c3cc4c(N[C@H](C)c5ccccc5)[nH]cnc4n3)CC1	C27H32N6	440.583	0	None	#N/A	AEE 788	CAS-497839-62-0		60.08	4.32	4
N-(3-hydroxy-2-pyridyl)-6-morpholino-pyridine-3-carboxamide	MMV1103183	DRUG-RESISTANT MALARIA	N-(3-hydroxypyridin-2-yl)-6-morpholin-4-ylpyridine-3-carboxamide	Oc1cccnc1NC(=O)c2ccc(nc2)N3CCOCC3	C15H16N4O3	300.318	0	None	#N/A				87.58	1	4
1-benzyl-5-[(1-methylindol-3-yl)methyl]-N-(thiazol-2-ylmethyl)-6,7-dihydro-4H-pyrazolo[4,3-c]pyridine-3-carboxamide	MMV1167451	DRUG-RESISTANT MALARIA	1-benzyl-5-[(1-methylindol-3-yl)methyl]-N-(1,3-thiazol-2-ylmethyl)-6,7-dihydro-4H-pyrazolo[4,3-c]pyridine-3-carboxamide	Cn1cc(CN2CCc3c(C2)c(nn3Cc4ccccc4)C(=O)NCc5nccs5)c6ccccc16	C28H28N6OS	496.627	0	None	#N/A		CAS-1070296-97-7		96.22	4.17	4
7-methyl-N-[2-propoxy-5-(trifluoromethyl)phenyl]-[1,2,4]triazolo[1,5-a]pyrimidine-2-carboxamide	MMV1262756	DRUG-RESISTANT MALARIA	7-methyl-N-[2-propoxy-5-(trifluoromethyl)phenyl]-[1,2,4]triazolo[1,5-a]pyrimidine-2-carboxamide	CCCOc1ccc(cc1NC(=O)c2nc3nccc(C)n3n2)C(F)(F)F	C17H16F3N5O2	379.336	0	None	#N/A		CAS-949854-91-5		81.41	3.21	4
N-(3-hydroxy-2-pyridyl)-4-(pyrazol-1-ylmethyl)benzamide	MMV1266067	DRUG-RESISTANT MALARIA	N-(3-hydroxypyridin-2-yl)-4-(pyrazol-1-ylmethyl)benzamide	Oc1cccnc1NC(=O)c2ccc(Cn3cccn3)cc2	C16H14N4O2	294.314	0	None	#N/A				80.04	2	4
N-(3-hydroxy-2-pyridyl)-4-[[2-(1-methylimidazol-2-yl)sulfanylacetyl]amino]benzamide	MMV1267536	DRUG-RESISTANT MALARIA	N-(3-hydroxypyridin-2-yl)-4-[[2-(1-methylimidazol-2-yl)sulfanylacetyl]amino]benzamide	Cn1ccnc1SCC(=O)Nc2ccc(cc2)C(=O)Nc3ncccc3O	C18H17N5O3S	383.43	0	None	#N/A				134.44	1.58	4
N-(3-hydroxy-2-pyridyl)-4-[2-(2-thienyl)ethylsulfamoyl]benzamide	MMV1435700	DRUG-RESISTANT MALARIA	N-(3-hydroxypyridin-2-yl)-4-(2-thiophen-2-ylethylsulfamoyl)benzamide	Oc1cccnc1NC(=O)c2ccc(cc2)S(=O)(=O)NCCc3cccs3	C18H17N3O4S2	403.479	0	None	#N/A				145.01	2.25	4
(1,3-dioxo-4,5,6,7-tetrahydroisoindol-2-yl)methyl 2,2-dimethyl-3-(2-methylprop-1-enyl)cyclopropanecarboxylate	MMV1501398	VECTOR CONTROL	(1,3-dioxo-4,5,6,7-tetrahydroisoindol-2-yl)methyl 2,2-dimethyl-3-(2-methylprop-1-enyl)cyclopropane-1-carboxylate	CC(=CC1C(C(=O)OCN2C(=O)C3=C(CCCC3)C2=O)C1(C)C)C	C19H25NO4	331.406	0	None	#N/A	Tetramethrin	CAS-7696-12-0		63.68	3.45	4
2-(2-aminobenzimidazol-1-yl)-1-(2,4-dichlorophenyl)ethanol	MMV1542706	DRUG-RESISTANT MALARIA	2-(2-aminobenzimidazol-1-yl)-1-(2,4-dichlorophenyl)ethanol	Nc1nc2ccccc2n1CC(O)c3ccc(Cl)cc3Cl	C15 H13 Cl2 N3 O	322.189	0	None	#N/A				64.06	3.75	4
9-(3-aminobutyl)-N8-[3-chloro-5-(trifluoromethyl)phenyl]-N2-cyclopentyl-purine-2,8-diamine	MMV1542798	ZOONOTIC & NEGLECTED DISEASES	9-(3-aminobutyl)-8-N-[3-chloro-5-(trifluoromethyl)phenyl]-2-N-cyclopentylpurine-2,8-diamine	CC(N)CCn1c(Nc2cc(Cl)cc(c2)C(F)(F)F)nc3cnc(NC4CCCC4)nc13	C21 H25 Cl F3 N7	467.918	0	Free base/acid	1				93.68	5.02	3
9-(3-aminobutyl)-N2-tert-butyl-N8-[3-chloro-5-(trifluoromethyl)phenyl]purine-2,8-diamine	MMV1542799	ZOONOTIC & NEGLECTED DISEASES	9-(3-aminobutyl)-2-N-tert-butyl-8-N-[3-chloro-5-(trifluoromethyl)phenyl]purine-2,8-diamine	CC(N)CCn1c(Nc2cc(Cl)cc(c2)C(F)(F)F)nc3cnc(NC(C)(C)C)nc13	C20 H25 Cl F3 N7	455.908	0	Free base/acid	1				93.68	4.55	4
3-chloro-N-[2-(methylamino)-6-quinolyl]-4-(trifluoromethyl)benzamide	MMV1542820	ZOONOTIC & NEGLECTED DISEASES	3-chloro-N-[2-(methylamino)quinolin-6-yl]-4-(trifluoromethyl)benzamide	CNc1ccc2cc(NC(=O)c3ccc(c(Cl)c3)C(F)(F)F)ccc2n1	C18 H13 Cl F3 N3 O	379.764	0	Free base/acid	1				54.02	4.76	4
N-[3-(3-hydroxy-3-methyl-azetidine-1-carbonyl)phenyl]-4-(2-pyridylamino)benzamide	MMV1542822	ZOONOTIC & NEGLECTED DISEASES	N-[3-(3-hydroxy-3-methylazetidine-1-carbonyl)phenyl]-4-(pyridin-2-ylamino)benzamide	CC1(O)CN(C1)C(=O)c2cccc(NC(=O)c3ccc(Nc4ccccn4)cc3)c2	C23 H22 N4 O3	402.446	0	Free base/acid	1				94.56	2.48	4
N6-tert-butyl-N2-[3-chloro-5-(trifluoromethyl)phenyl]-1-pyrrolidin-3-yl-imidazo[4,5-c]pyridine-2,6-diamine	MMV1545674	ZOONOTIC & NEGLECTED DISEASES	6-N-tert-butyl-2-N-[3-chloro-5-(trifluoromethyl)phenyl]-1-pyrrolidin-3-ylimidazo[4,5-c]pyridine-2,6-diamine	CC(C)(C)Nc1cc2c(cn1)nc(Nc3cc(Cl)cc(c3)C(F)(F)F)n2C4CCNC4	C21 H24 Cl F3 N6	452.904	0	Free base/acid	1				66.8	4.89	4
N2-[3-chloro-5-(trifluoromethyl)phenyl]-N6-isopropyl-1-pyrrolidin-3-yl-imidazo[4,5-c]pyridine-2,6-diamine	MMV1545675	ZOONOTIC & NEGLECTED DISEASES	2-N-[3-chloro-5-(trifluoromethyl)phenyl]-6-N-propan-2-yl-1-pyrrolidin-3-ylimidazo[4,5-c]pyridine-2,6-diamine	CC(C)Nc1cc2c(cn1)nc(Nc3cc(Cl)cc(c3)C(F)(F)F)n2C4CCNC4	C20 H22 Cl F3 N6	438.877	0	Free base/acid	1				66.8	4.69	4
N6-cyclopentyl-N2-(3,5-dichlorophenyl)-1-pyrrolidin-3-yl-imidazo[4,5-c]pyridine-2,6-diamine	MMV1545678	ZOONOTIC & NEGLECTED DISEASES	6-N-cyclopentyl-2-N-(3,5-dichlorophenyl)-1-pyrrolidin-3-ylimidazo[4,5-c]pyridine-2,6-diamine	Clc1cc(Cl)cc(Nc2nc3cnc(NC4CCCC4)cc3n2C5CCNC5)c1	C21 H24 Cl2 N6	431.361	0	Free base/acid	1				66.8	5.09	3
N2-[3-chloro-5-(trifluoromethyl)phenyl]-N6-cyclobutyl-1-[2-(dimethylamino)ethyl]imidazo[4,5-c]pyridine-2,6-diamine	MMV1558322	ZOONOTIC & NEGLECTED DISEASES	2-N-[3-chloro-5-(trifluoromethyl)phenyl]-6-N-cyclobutyl-1-[2-(dimethylamino)ethyl]imidazo[4,5-c]pyridine-2,6-diamine	CN(C)CCn1c(Nc2cc(Cl)cc(c2)C(F)(F)F)nc3cnc(NC4CCC4)cc13	C21 H24 Cl F3 N6	452.904	0	Free base/acid	1				58.01	5.54	3
N2-[3-chloro-5-(trifluoromethyl)phenyl]-N6-cyclopentyl-1-[2-(dimethylamino)ethyl]imidazo[4,5-c]pyridine-2,6-diamine	MMV1558323	ZOONOTIC & NEGLECTED DISEASES	2-N-[3-chloro-5-(trifluoromethyl)phenyl]-6-N-cyclopentyl-1-[2-(dimethylamino)ethyl]imidazo[4,5-c]pyridine-2,6-diamine	CN(C)CCn1c(Nc2cc(Cl)cc(c2)C(F)(F)F)nc3cnc(NC4CCCC4)cc13	C22 H26 Cl F3 N6	466.93	0	Free base/acid	1				58.01	5.99	3
3-chloro-5-[[6-(isopropylamino)-1-(4-piperidyl)imidazo[4,5-c]pyridin-2-yl]amino]benzonitrile	MMV1558324	ZOONOTIC & NEGLECTED DISEASES	3-chloro-5-[[1-piperidin-4-yl-6-(propan-2-ylamino)imidazo[4,5-c]pyridin-2-yl]amino]benzonitrile	CC(C)Nc1cc2c(cn1)nc(Nc3cc(Cl)cc(c3)C#N)n2C4CCNCC4	C21 H24 Cl N7	409.915	0	Free base/acid	1				90.59	3.69	4
[4-[[4-[3-chloro-5-(trifluoromethyl)phenyl]pyrimidin-2-yl]amino]phenyl]-(2-oxa-6-azaspiro[3.3]heptan-6-yl)methanone	MMV1558949	ZOONOTIC & NEGLECTED DISEASES	[4-[[4-[3-chloro-5-(trifluoromethyl)phenyl]pyrimidin-2-yl]amino]phenyl]-(2-oxa-6-azaspiro[3.3]heptan-6-yl)methanone	FC(F)(F)c1cc(Cl)cc(c1)c2ccnc(Nc3ccc(cc3)C(=O)N4CC5(COC5)C4)n2	C23 H18 Cl F3 N4 O2	474.863	0	Free base/acid	1				67.35	4.41	4
[phenyl-(2,2,2-trifluoroacetyl)oxy-λ3-iodanyl] 2,2,2-trifluoroacetate	MMV1577452	VECTOR CONTROL	[phenyl-(2,2,2-trifluoroacetyl)oxy-»3-iodanyl] 2,2,2-trifluoroacetate	C1=CC=C(C=C1)I(OC(=O)C(F)(F)F)OC(=O)C(F)(F)F	C10 H5 F6 I O4	430.039	0	None	#N/A	[Bis(trifluoroacetoxy)iodo]benzene	CAS-2712-78-9		52.6	4.05	4
[2-(dimethylamino)-5,6-dimethyl-pyrimidin-4-yl] N,N-dimethylcarbamate	MMV1577453	VECTOR CONTROL	[2-(dimethylamino)-5,6-dimethylpyrimidin-4-yl] N,N-dimethylcarbamate	Cc1nc(N(C)C)nc(OC(=O)N(C)C)c1C	C11 H18 N4 O2	238.286	0	None	#N/A	Pirimicarb	CAS-23103-98-2		58.56	2.02	4
[(1R)-1-[(1'R,2S,3R,4'R,6S,8'R,10'E,12'S,13'S,14'E,16'E,21'R,24'R)-21',24'-dihydroxy-12'-[(2R,4S,5S,6S)-5-[(2R,4R,5R,6R)-5-hydroxy-4-methoxy-6-methyl-tetrahydropyran-2-yl]oxy-4-methoxy-6-methyl-tetrahydropyran-2-yl]oxy-3,11',13',22'-tetramethyl-2'-oxo-spiro[2,3-dihydropyran-6,6'-3,7,19-trioxatetracyclo[15.6.1.14,8.020,24]pentacosa-10,14,16,22-tetraene]-2-yl]ethyl]	MMV1577454	VECTOR CONTROL	[(1R)-1-[(1'R,2S,3R,4'R,6S,8'R,10'E,12'S,13'S,14'E,16'E,21'R,24'R)-21',24'-dihydroxy-12'-[(2R,4S,5S,6S)-5-[(2R,4R,5R,6R)-5-hydroxy-4-methoxy-6-methyloxan-2-yl]oxy-4-methoxy-6-methyloxan-2-yl]oxy-3,11',13',22'-tetramethyl-2'-oxospiro[2,3-dihydropyran-6,6'-3,7,19-trioxatetracyclo[15.6.1.14,8.020,24]pentacosa-10,14,16,22-tetraene]-2-yl]-1-substitutedethyl]	[R][C@@H](C)[C@@H]1O[C@@]2(C[C@H]3C[C@@H](C\C=C(/C)\[C@@H](O[C@H]4C[C@H](OC)[C@@H](O[C@@H]5C[C@@H](OC)[C@H](O)[C@@H](C)O5)[C@H](C)O4)[C@@H](C)\C=C\C=C\6/COC7[C@H](O)C(=C[C@@H](C(=O)O3)[C@@]67O)C)O2)C=C[C@H]1C	C46 H67 O14 R	870.3	0	None	#N/A	Abamectin	CAS-71751-41-2	Mixture of Avermectin B1a (R=CH2CH3, at least 80%) and Avermectin B1b (R=CH3)	170.05	3.59	2
4-dimethoxyphosphinothioyloxy-N,N-diethyl-6-methyl-pyrimidin-2-amine	MMV1577455	VECTOR CONTROL	4-dimethoxyphosphinothioyloxy-N,N-diethyl-6-methylpyrimidin-2-amine	CCN(CC)c1nc(C)cc(OP(=S)(OC)OC)n1	C11 H20 N3 O3 P S	305.334	0	None	#N/A	Pirimiphos-methyl	CAS-29232-93-7		98.61	2.74	4
(2-methyl-3-phenyl-phenyl)methyl (1R,3R)-3-(2-chloro-3,3,3-trifluoro-prop-1-enyl)-2,2-dimethyl-cyclopropanecarboxylate	MMV1577456	VECTOR CONTROL	(2-methyl-3-phenylphenyl)methyl (1R,3R)-3-(2-chloro-3,3,3-trifluoroprop-1-enyl)-2,2-dimethylcyclopropane-1-carboxylate	Cc2c(COC(=O)[C@@H]1[C@H](C=C(Cl)C(F)(F)F)C1(C)C)cccc2c3ccccc3	C23 H22 Cl F3 O2	422.868	0	None	#N/A	Bifenthrin	CAS-82657-04-3		26.3	6.37	3
4-bromo-2-(4-chlorophenyl)-1-(ethoxymethyl)-5-(trifluoromethyl)pyrrole-3-carbonitrile	MMV1577458	VECTOR CONTROL	4-bromo-2-(4-chlorophenyl)-1-(ethoxymethyl)-5-(trifluoromethyl)pyrrole-3-carbonitrile	CCOCn2c(c1ccc(Cl)cc1)c(C#N)c(Br)c2C(F)(F)F	C15 H11 Br Cl F3 N2 O	407.613	0	None	#N/A	Chlorfenapyr	CAS-122453-73-0		37.95	5.67	3
dimethoxy-thioxo-[(3,5,6-trichloro-2-pyridyl)oxy]-λ5-phosphane	MMV1577459	VECTOR CONTROL	dimethoxy-sulfanylidene-(3,5,6-trichloropyridin-2-yl)oxy-»5-phosphane	COP(=S)(OC)Oc1nc(Cl)c(Cl)cc1Cl	C7 H7 Cl3 N O3 P S	322.533	0	None	#N/A	Chlorpyrifos-methyl	CAS-5598-13-0		82.48	3.91	4
1-[(2-chlorothiazol-5-yl)methyl]-3-methyl-2-nitro-guanidine	MMV1577460	VECTOR CONTROL	1-[(2-chloro-1,3-thiazol-5-yl)methyl]-3-methyl-2-nitroguanidine	CN\C(=N/[N+](=O)[O-])\NCc1cnc(Cl)s1	C6 H8 Cl N5 O2 S	249.678	0	None	#N/A	Clothianidin	CAS-210880-92-5		123.37	2.63	4
5-bromo-2-(3-chloro-2-pyridyl)-N-[4-cyano-2-methyl-6-(methylcarbamoyl)phenyl]pyrazole-3-carboxamide	MMV1577461	VECTOR CONTROL	5-bromo-2-(3-chloropyridin-2-yl)-N-[4-cyano-2-methyl-6-(methylcarbamoyl)phenyl]pyrazole-3-carboxamide	CNC(=O)c1cc(cc(C)c1NC(=O)c2cc(Br)nn2c3ncccc3Cl)C#N	C19 H14 Br Cl N6 O2	473.71	0	None	#N/A	Cyantraniliprole	CAS-736994-63-1		112.7	3.75	4
[cyano-(4-fluoro-3-phenoxy-phenyl)methyl] 3-(2,2-dichlorovinyl)-2,2-dimethyl-cyclopropanecarboxylate	MMV1577462	VECTOR CONTROL	[cyano-(4-fluoro-3-phenoxyphenyl)methyl] 3-(2,2-dichloroethenyl)-2,2-dimethylcyclopropane-1-carboxylate	CC1(C)C(C=C(Cl)Cl)C1C(=O)OC(C#N)c3ccc(F)c(Oc2ccccc2)c3	C22 H18 Cl2 F N O3	434.288	0	None	#N/A	Cyfluthrin	CAS-68359-37-5		59.32	5.51	3
1-tert-butyl-3-(2,6-diisopropyl-4-phenoxy-phenyl)thiourea	MMV1577463	VECTOR CONTROL	1-tert-butyl-3-[4-phenoxy-2,6-di(propan-2-yl)phenyl]thiourea	CC(C)c2cc(Oc1ccccc1)cc(C(C)C)c2NC(=S)NC(C)(C)C	C23 H32 N2 O S	384.578	0	None	#N/A	Diafenthiuron	CAS-80060-09-9		65.38	7.4	3
1-methyl-3-nitro-2-(tetrahydrofuran-3-ylmethyl)guanidine	MMV1577464	VECTOR CONTROL	1-methyl-3-nitro-2-(oxolan-3-ylmethyl)guanidine	CN\C(=N\CC1CCOC1)\N[N+](=O)[O-]	C7 H14 N4 O3	202.211	0	None	#N/A	Dinotefuran	CAS-165252-70-0		91.47	1.6	4
5-amino-1-[2,6-dichloro-4-(trifluoromethyl)phenyl]-4-ethylsulfinyl-pyrazole-3-carbonitrile	MMV1577465	VECTOR CONTROL	5-amino-1-[2,6-dichloro-4-(trifluoromethyl)phenyl]-4-ethylsulfinylpyrazole-3-carbonitrile	CCS(=O)c2c(N)n(c1c(Cl)cc(C(F)(F)F)cc1Cl)nc2C#N	C13 H9 Cl2 F3 N4 O S	397.203	0	None	#N/A	Ethiprole	CAS-181587-01-9		103.91	3.8	4
1-[1,1-dimethyl-2-[(3-phenoxyphenyl)methoxy]ethyl]-4-ethoxy-benzene	MMV1577466	VECTOR CONTROL	1-ethoxy-4-[2-methyl-1-[(3-phenoxyphenyl)methoxy]propan-2-yl]benzene	CCOc1ccc(cc1)C(C)(C)COCc2cccc(Oc3ccccc3)c2	C25 H28 O3	376.488	0	None	#N/A	Etofenprox	CAS-80844-07-1		27.69	6.03	3
tert-butyl 4-[[(1,3-dimethyl-5-phenoxy-pyrazol-4-yl)methyleneamino]oxymethyl]benzoate	MMV1577467	VECTOR CONTROL	tert-butyl 4-[[(1,3-dimethyl-5-phenoxypyrazol-4-yl)methylideneamino]oxymethyl]benzoate	Cc2nn(C)c(Oc1ccccc1)c2C=NOCc3ccc(C(=O)OC(C)(C)C)cc3	C24 H27 N3 O4	421.489	0	None	#N/A	Fenpyroximate	CAS-134098-61-6		74.94	4.69	4
N-(cyanomethyl)-4-(trifluoromethyl)pyridine-3-carboxamide	MMV1577468	VECTOR CONTROL	N-(cyanomethyl)-4-(trifluoromethyl)pyridine-3-carboxamide	N#CCNC(=O)c1cnccc1C(F)(F)F	C9 H6 F3 N3 O	229.159	0	None	#N/A	Flonicamid	CAS-158062-67-0		65.78	0.57	4
3-[(6-chloro-3-pyridyl)methyl-(2,2-difluoroethyl)amino]-2H-furan-5-one	MMV1577469	VECTOR CONTROL	3-[(6-chloropyridin-3-yl)methyl-(2,2-difluoroethyl)amino]-2H-furan-5-one	O=C2C=C(N(Cc1ccc(Cl)nc1)CC(F)F)CO2	C12 H11 Cl F2 N2 O2	288.678	0	None	#N/A	Flupyradifurone	CAS-951659-40-8		42.43	1.98	4
(1R,2S,3R,4R,6S,7S)-1,3,4,7,8,9,10,10-octachlorotricyclo[5.2.1.02,6]dec-8-ene	MMV1577470	VECTOR CONTROL	(1R,2S,3R,4R,6S,7S)-1,3,4,7,8,9,10,10-octachlorotricyclo[5.2.1.02,6]dec-8-ene	[H][C@]12C[C@@H](Cl)[C@H](Cl)[C@@]1([H])[C@]3(Cl)C(Cl)=C(Cl)[C@]2(Cl)C3(Cl)Cl	C10 H6 Cl8	409.779	0	None	#N/A	Chlorindan	CAS-57-74-9		0	4.79	4
5,5-dimethyl-N-[[3-[4-(trifluoromethyl)phenyl]-1-[2-[4-(trifluoromethyl)phenyl]vinyl]prop-2-enylidene]amino]hexahydropyrimidin-2-imine	MMV1577471	VECTOR CONTROL	N-[1,5-bis[4-(trifluoromethyl)phenyl]penta-1,4-dien-3-ylideneamino]-5,5-dimethyl-1,3-diazinan-2-imine	CC3(C)CNC(=NN=C(C=Cc1ccc(C(F)(F)F)cc1)C=Cc2ccc(C(F)(F)F)cc2)NC3	C25 H24 F6 N4	494.475	0	None	#N/A	Hydramethylnon	CAS-67485-29-4		48.78	6.47	3
(NE)-N-[1-[(6-chloro-3-pyridyl)methyl]imidazolidin-2-ylidene]nitramide	MMV1577472	VECTOR CONTROL	(NE)-N-[1-[(6-chloropyridin-3-yl)methyl]imidazolidin-2-ylidene]nitramide	[O-][N+](=O)\N=C\1/NCCN1Cc2ccc(Cl)nc2	C9 H10 Cl N5 O2	255.661	0	None	#N/A	Imidacloprid	CAS-138261-41-3		86.33	2.97	4
methyl (4aS)-7-chloro-2-[methoxycarbonyl-[4-(trifluoromethoxy)phenyl]carbamoyl]-3,5-dihydroindeno[1,2-e][1,3,4]oxadiazine-4a-carboxylate	MMV1577473	VECTOR CONTROL	methyl (4aS)-7-chloro-2-[methoxycarbonyl-[4-(trifluoromethoxy)phenyl]carbamoyl]-3,5-dihydroindeno[1,2-e][1,3,4]oxadiazine-4a-carboxylate	COC(=O)N(C(=O)N3CO[C@@]2(C(=O)OC)Cc1cc(Cl)ccc1C2=N3)c4ccc(OC(F)(F)F)cc4	C22 H17 Cl F3 N3 O7	527.834	0	None	#N/A	Indoxacarb	CAS-173584-44-6		106.97	5.83	2
1-[(Z)-[2-(4-cyanophenyl)-1-[3-(trifluoromethyl)phenyl]ethylidene]amino]-3-[4-(trifluoromethoxy)phenyl]urea	MMV1577474	VECTOR CONTROL	1-[(Z)-[2-(4-cyanophenyl)-1-[3-(trifluoromethyl)phenyl]ethylidene]amino]-3-[4-(trifluoromethoxy)phenyl]urea	N#Cc3ccc(CC(=NNC(=O)Nc1ccc(OC(F)(F)F)cc1)c2cccc(C(F)(F)F)c2)cc3	C24 H16 F6 N4 O2	506.4	0	None	#N/A	Metaflumizone	CAS-139968-49-3		86.51	7.22	2
(1S,2R,5R,7R,9R,10S,14R,15S,19S)-15-[(2R,5S,6R)-5-(dimethylamino)-6-methyl-tetrahydropyran-2-yl]oxy-7-[(2R,3R,4R,5S,6S)-4-ethoxy-3,5-dimethoxy-6-methyl-tetrahydropyran-2-yl]oxy-19-ethyl-14-methyl-20-oxatetracyclo[10.10.0.02,10.05,9]docos-11-ene-13,21-dione	MMV1577889	VECTOR CONTROL	(1S,2R,5R,7R,9R,10S,14R,15S,19S)-15-[(2R,5S,6R)-5-(dimethylamino)-6-methyloxan-2-yl]oxy-7-[(2R,3R,4R,5S,6S)-4-ethoxy-3,5-dimethoxy-6-methyloxan-2-yl]oxy-19-ethyl-14-methyl-20-oxatetracyclo[10.10.0.02,10.05,9]docos-11-ene-13,21-dione	CCO[C@@H]1[C@@H](OC)[C@H](C)O[C@@H](O[C@@H]2C[C@H]3CC[C@H]4[C@@H]5CC(=O)O[C@@H](CC)CCC[C@H](O[C@H]6CC[C@@H]([C@@H](C)O6)N(C)C)[C@@H](C)C(=O)C5=C[C@H]4[C@@H]3C2)[C@@H]1OC	C42 H69 N O10	747.998	0	None	#N/A	Spinetoram J	CAS-187166-40-1		111.22	5.41	1
[methyl-oxo-[1-[6-(trifluoromethyl)-3-pyridyl]ethyl]-λ6-sulfanylidene]cyanamide	MMV1577890	VECTOR CONTROL	[methyl-oxo-[1-[6-(trifluoromethyl)pyridin-3-yl]ethyl]-»6-sulfanylidene]cyanamide	CC(c1ccc(nc1)C(F)(F)F)S(=O)(=NC#N)C	C10 H10 F3 N3 O S	277.266	0	None	#N/A	Sulfoxaflor	CAS-946578-00-3		74.49	2.44	4
[(1R,2'S,3'S,4S,6S,8R,10E,13R,14E,16E,20R,21R,24S)-21,24-dihydroxy-3',11,13,22-tetramethyl-2-oxo-spiro[3,7,19-trioxatetracyclo[15.6.1.14,8.020,24]pentacosa-10,14,16,22-tetraene-6,6'-tetrahydropyran]-2'-yl]	MMV1578924	VECTOR CONTROL	[(1R,2'S,3'S,4S,6S,8R,10E,13R,14E,16E,20R,21R,24S)-21,24-dihydroxy-3',11,13,22-tetramethyl-2-oxospiro[3,7,19-trioxatetracyclo[15.6.1.14,8.020,24]pentacosa-10,14,16,22-tetraene-6,6'-oxane]-2'-yl]	[R][C@H]1O[C@]2(CC[C@@H]1C)C[C@@H]3C[C@@H](C\C=C(/C)\C[C@@H](C)\C=C\C=C\4/CO[C@@H]5[C@H](O)C(=C[C@@H](C(=O)O3)[C@]45O)C)O2	3C31H44O2.7C32H46O7	538.51	0	None	#N/A	Milbemectin	CAS-1799297-76-9	Mixture of Milbemectin A3 (R=CH3) and Milbemectin A4 (R=CH2CH3)	94.45	3.71	3
N-[3-chloro-5-(trifluoromethyl)phenyl]-6-(cyclobutoxy)-1-[(3R)-pyrrolidin-3-yl]imidazo[4,5-c]pyridin-2-amine	MMV1579822	ZOONOTIC & NEGLECTED DISEASES	N-[3-chloro-5-(trifluoromethyl)phenyl]-6-cyclobutyloxy-1-[(3R)-pyrrolidin-3-yl]imidazo[4,5-c]pyridin-2-amine	Clc1cc(Nc2n([C@H]3CNCC3)c(c4n2)cc(OC5CCC5)nc4)cc(C(F)(F)F)c1	C21 H21 Cl F3 N5 O	451.873	0	Free base/acid	1				64	5.08	3
2-[4-(1-bicyclo[1.1.1]pentanylamino)-2-[(2,4-difluorophenyl)methylamino]-5,6,8,9-tetrahydropyrimido[4,5-d]azepin-7-yl]ethanol	MMV1579936	ZOONOTIC & NEGLECTED DISEASES	2-[4-(1-bicyclo[1.1.1]pentanylamino)-2-[(2,4-difluorophenyl)methylamino]-5,6,8,9-tetrahydropyrimido[4,5-d]azepin-7-yl]ethanol	OCCN1CCc2nc(NCc3ccc(F)cc3F)nc(NC45CC(C4)C5)c2CC1	C22 H27 F2 N5 O	415.479	0	Free base/acid	1				73.31	3.44	4
6-(6-chloroimidazo[1,2-a]pyridin-3-yl)-N-pyrrolidin-3-yl-pyridin-2-amine	MMV1592761	ZOONOTIC & NEGLECTED DISEASES	6-(6-chloroimidazo[1,2-a]pyridin-3-yl)-N-pyrrolidin-3-ylpyridin-2-amine	Clc1ccc2ncc(c3cccc(NC4CCNC4)n3)n2c1	C16 H16 Cl N5	313.785	0	None	#N/A				54.25	2.32	4
N4-(2,2-dimethylpropyl)-N2-[(4-fluorophenyl)methyl]-5,6-dimethyl-pyrimidine-2,4-diamine	MMV1593278	ZOONOTIC & NEGLECTED DISEASES	4-N-(2,2-dimethylpropyl)-2-N-[(4-fluorophenyl)methyl]-5,6-dimethylpyrimidine-2,4-diamine	Cc1nc(NCc2ccc(F)cc2)nc(NCC(C)(C)C)c1C	C18 H25 F N4	316.416	45.0174	Formate	1				49.84	4.76	4
(1'R,2R,3S,4'S,6S,8'R,10'E,12'S,13'S,14'E,16'E,20'R,21'R,24'S)-2-cyclohexyl-21',24'-dihydroxy-12'-[(2R,4S,5S,6S)-5-[(2S,4S,5S,6S)-5-hydroxy-4-methoxy-6-methyl-tetrahydropyran-2-yl]oxy-4-methoxy-6-methyl-tetrahydropyran-2-yl]oxy-3,11',13',22'-tetramethyl-spiro[2,3-dihydropyran-6,6'-3,7,19-trioxatetracyclo[15.6.1.14,8.020,24]pentacosa-10,14,16,22-tetraene]-2'-one	MMV1633823	VECTOR CONTROL	(1'R,2R,3S,4'S,6S,8'R,10'E,12'S,13'S,14'E,16'E,20'R,21'R,24'S)-2-cyclohexyl-21',24'-dihydroxy-12'-[(2R,4S,5S,6S)-5-[(2S,4S,5S,6S)-5-hydroxy-4-methoxy-6-methyloxan-2-yl]oxy-4-methoxy-6-methyloxan-2-yl]oxy-3,11',13',22'-tetramethylspiro[2,3-dihydropyran-6,6'-3,7,19-trioxatetracyclo[15.6.1.14,8.020,24]pentacosa-10,14,16,22-tetraene]-2'-one	CO[C@H]1C[C@H](O[C@H]2[C@H](C)O[C@H](C[C@@H]2OC)O[C@H]3[C@@H](C)\C=C\C=C\4/CO[C@@H]5[C@H](O)C(=C[C@@H](C(=O)O[C@H]6C[C@@H](C\C=C\3/C)O[C@@]7(C6)O[C@H](C8CCCCC8)[C@@H](C)C=C7)[C@]45O)C)O[C@@H](C)[C@@H]1O	C50 H74 O14	899.114	0	None	#N/A	Doramectin	CAS-117704-25-3		170.05	5.24	1
2-[1-methyl-2-(4-phenoxyphenoxy)ethoxy]pyridine	MMV1633824	VECTOR CONTROL	2-[1-(4-phenoxyphenoxy)propan-2-yloxy]pyridine	CC(COc1ccc(Oc2ccccc2)cc1)Oc3ccccn3	C20 H19 N O3	321.37	0	None	#N/A	Pyriproxyfen	CAS-95737-68-1		40.58	4.78	4
N-[[4-chloro-3-[[3-chloro-5-(trifluoromethyl)-2-pyridyl]oxy]phenyl]carbamoyl]-2,6-difluoro-benzamide	MMV1633825	VECTOR CONTROL	N-[[4-chloro-3-[3-chloro-5-(trifluoromethyl)pyridin-2-yl]oxyphenyl]carbamoyl]-2,6-difluorobenzamide	Fc1cccc(F)c1C(=O)NC(=O)Nc2ccc(Cl)c(Oc3ncc(cc3Cl)C(F)(F)F)c2	C20 H10 Cl2 F5 N3 O3	506.21	0	None	#N/A	Fluazuron	CAS-86811-58-7		80.32	6.03	2
4,6-diamino-2-(cyclopropylamino)pyrimidine-5-carbonitrile	MMV1633826	VECTOR CONTROL	4,6-diamino-2-(cyclopropylamino)pyrimidine-5-carbonitrile	Nc1nc(NC2CC2)nc(N)c1C#N	C8 H10 N6	190.205	0	None	#N/A	Dicyclanil	CAS-112636-83-6		113.64	0.34	4
8-methyl-8-azabicyclo[3.2.1]octane-3-carbonitrile	MMV1633827	VECTOR CONTROL	8-methyl-8-azabicyclo[3.2.1]octane-3-carbonitrile	CN1C2CCC1CC(C2)C#N	C9 H14 N2	150.221	0	None	#N/A	3-Tropanecarbonitrile	CAS-96920-55-7		27.03	1.19	4
(4S,4'Z,5'S,6R,8R,10E,13R,14E,16E,20R,24S)-6'-[(E)-1,3-dimethylbut-1-enyl]-4,24-dihydroxy-4'-methoxyimino-5',11,13,22-tetramethyl-spiro[3,7,19-trioxatetracyclo[15.6.1.14,8.020,24]pentacosa-10,14,16,22-tetraene-6,2'-tetrahydropyran]-2-one	MMV1633828	VECTOR CONTROL	(4S,4'Z,5'S,6R,8R,10E,13R,14E,16E,20R,24S)-4,24-dihydroxy-4'-methoxyimino-5',11,13,22-tetramethyl-6'-[(E)-4-methylpent-2-en-2-yl]spiro[3,7,19-trioxatetracyclo[15.6.1.14,8.020,24]pentacosa-10,14,16,22-tetraene-6,2'-oxane]-2-one	CO\N=C/1\C[C@]2(C[C@]3(O)C[C@@H](C\C=C(/C)\C[C@@H](C)\C=C\C=C\4/CO[C@@H]5CC(=CC(C(=O)O3)[C@]45O)C)O2)OC([C@H]1C)\C(=C\C(C)C)\C	C37 H53 N O8	639.819	0	None	#N/A	Moxidectin	CAS-113507-06-5		116.04	5.12	2
N-[(2S,3R,4S,6S)-6-[(2S,3S,4S,6R)-6-[(1'R,2R,3S,4'S,6S,8'R,10'E,12'S,13'S,14'E,16'E,20'R,21'R,24'S)-21',24'-dihydroxy-3,11',13',22'-tetramethyl-2-[(1S)-1-methylpropyl]-2'-oxo-spiro[2,3-dihydropyran-6,6'-3,7,19-trioxatetracyclo[15.6.1.14,8.020,24]pentacosa-10,14,16,22-tetraene]-12'-yl]oxy-4-methoxy-2-methyl-tetrahydropyran-3-yl]oxy-4-methoxy-2-methyl-tetrahydropyran-3-yl]acetamide	MMV1633829	VECTOR CONTROL	N-[(2S,3R,4S,6S)-6-[(2S,3S,4S,6R)-6-[(1'R,2R,3S,4'S,6S,8'R,10'E,12'S,13'S,14'E,16'E,20'R,21'R,24'S)-2-[(2S)-butan-2-yl]-21',24'-dihydroxy-3,11',13',22'-tetramethyl-2'-oxospiro[2,3-dihydropyran-6,6'-3,7,19-trioxatetracyclo[15.6.1.14,8.020,24]pentacosa-10,14,16,22-tetraene]-12'-yl]oxy-4-methoxy-2-methyloxan-3-yl]oxy-4-methoxy-2-methyloxan-3-yl]acetamide	CC[C@H](C)[C@H]1O[C@@]2(C[C@@H]3C[C@@H](C\C=C(/C)\[C@@H](O[C@H]4C[C@H](OC)[C@@H](O[C@H]5C[C@H](OC)[C@H](NC(=O)C)[C@H](C)O5)[C@H](C)O4)[C@@H](C)\C=C\C=C\6/CO[C@@H]7[C@H](O)C(=C[C@@H](C(=O)O3)[C@]67O)C)O2)C=C[C@@H]1C	C50 H75 N O14	914.129	0	None	#N/A	Eprinomectin	CAS-123997-26-2		178.92	4.43	2
3-(4-chloro-2-methyl-phenyl)-1,1-dimethyl-thiourea	MMV1634079	VECTOR CONTROL	3-(4-chloro-2-methylphenyl)-1,1-dimethylthiourea	CN(C)C(=S)Nc1ccc(Cl)cc1C	C10 H13 Cl N2 S	228.742	0	None	#N/A	Chlormethiuron	CAS-28217-97-2		47.36	4.2	4
4-chloro-5-[(6-chloro-3-pyridyl)methoxy]-2-(3,4-dichlorophenyl)pyridazin-3-one	MMV1634080	VECTOR CONTROL	4-chloro-5-[(6-chloropyridin-3-yl)methoxy]-2-(3,4-dichlorophenyl)pyridazin-3-one	ClC1=C(OCc2ccc(Cl)nc2)C=NN(C1=O)c3ccc(Cl)c(Cl)c3	C16 H9 Cl4 N3 O2	417.074	0	None	#N/A	Dayoutong	CAS-107360-34-9		54.79	4.17	4
N-(3,4-dichlorophenyl)-1,3-dimethyl-2,4,6-trioxo-hexahydropyrimidine-5-carboxamide	MMV1634081	VECTOR CONTROL	N-(3,4-dichlorophenyl)-1,3-dimethyl-2,4,6-trioxo-1,3-diazinane-5-carboxamide	CN1C(=O)C(C(=O)Nc2ccc(Cl)c(Cl)c2)C(=O)N(C)C1=O	C13 H11 Cl2 N3 O4	344.15	0	None	#N/A	Fenoxacrim	CAS-65400-98-8		86.79	1.46	4
butyl 3-methylquinoline-4-carboxylate	MMV1634082	VECTOR CONTROL	butyl 3-methylquinoline-4-carboxylate	CCCCOC(=O)c1c(C)cnc2ccccc12	C15 H17 N O2	243.301	0	None	#N/A	Methoquin-butyl	CAS-19764-43-3		39.19	3.69	4
7-chloro-1,2-benzothiazole	MMV1634083	VECTOR CONTROL	7-chloro-1,2-benzothiazole	Clc1cccc2cnsc12	C7 H4 Cl N S	169.631	0	None	#N/A	Benclothiaz	CAS-89583-90-4		41.13	2.71	4
[cyano-(3-phenoxyphenyl)methyl] 2,2-dimethyl-3-(2-methylprop-1-enyl)cyclopropanecarboxylate	MMV1634506	VECTOR CONTROL	[cyano-(3-phenoxyphenyl)methyl] 2,2-dimethyl-3-(2-methylprop-1-enyl)cyclopropane-1-carboxylate	CC(=CC1C(C(=O)OC(C#N)c2cccc(Oc3ccccc3)c2)C1(C)C)C	C24 H25 N O3	375.46	0	None	#N/A	Cyphenothrin	CAS-39515-40-7		59.32	5.42	3
[cyano-(4-fluoro-3-phenoxy-phenyl)methyl] 3-[(Z)-2-chloro-2-(4-chlorophenyl)vinyl]-2,2-dimethyl-cyclopropanecarboxylate	MMV1634507	VECTOR CONTROL	[cyano-(4-fluoro-3-phenoxyphenyl)methyl] 3-[(Z)-2-chloro-2-(4-chlorophenyl)ethenyl]-2,2-dimethylcyclopropane-1-carboxylate	CC1(C)C(\C=C(/Cl)\c2ccc(Cl)cc2)C1C(=O)OC(C#N)c3ccc(F)c(Oc4ccccc4)c3	C28 H22 Cl2 F N O3	510.384	0	None	#N/A	Flumethrin	CAS-69770-45-2		59.32	7.24	2
1-[4-ethyl-1,1-dioxo-5-(p-tolyl)isothiazol-3-yl]-N-[2-(2-methyl-1-piperidyl)ethyl]piperidine-4-carboxamide	MMV1704710	DRUG-RESISTANT MALARIA	1-[4-ethyl-5-(4-methylphenyl)-1,1-dioxo-1,2-thiazol-3-yl]-N-[2-(2-methylpiperidin-1-yl)ethyl]piperidine-4-carboxamide	CCC1=C(c2ccc(C)cc2)S(=O)(=O)N=C1N3CCC(CC3)C(=O)NCCN4CCCCC4C	C26 H38 N4 O3 S	486.67	0	None	#N/A				90.46	2.86	4
2-[2-[(6-fluoroindan-1-yl)amino]ethyl]phenol	MMV1726212	DRUG-RESISTANT MALARIA	2-[2-[(6-fluoro-2,3-dihydro-1H-inden-1-yl)amino]ethyl]phenol	Oc1ccccc1CCNC2CCc3ccc(F)cc23	C17 H18 F N O	271.329	0	None	#N/A				32.26	3.8	4
9-ethyl-6-[3-(4-pyridyl)-1-piperidyl]purine	MMV1752548	DRUG-RESISTANT MALARIA	9-ethyl-6-(3-pyridin-4-ylpiperidin-1-yl)purine	CCn1cnc2c(ncnc12)N3CCCC(C3)c4ccncc4	C17 H20 N6	308.381	0	None	#N/A				59.73	2.14	4
2-(4-fluorobenzoyl)-N-(3-quinolyl)benzamide	MMV1760745	DRUG-RESISTANT MALARIA	2-(4-fluorobenzoyl)-N-quinolin-3-ylbenzamide	Fc1ccc(cc1)C(=O)c2ccccc2C(=O)Nc3cnc4ccccc4c3	C23 H15 F N2 O2	370.376	0	None	#N/A				59.06	4.41	4
[4-[4-(6-methyl-3-pyridyl)phenyl]tetrahydropyran-4-yl]methanamine	MMV1791425	DRUG-RESISTANT MALARIA	[4-[4-(6-methylpyridin-3-yl)phenyl]oxan-4-yl]methanamine	Cc1ccc(cn1)c2ccc(cc2)C3(CN)CCOCC3	C18 H22 N2 O	282.38	0	None	#N/A				48.14	1.73	4
(2E)-2-(nitromethylene)-1,3-thiazinane	MMV1793194	VECTOR CONTROL	(2E)-2-(nitromethylidene)-1,3-thiazinane	[O-][N+](=O)\C=C\1/NCCCS1	C5 H8 N2 O2 S	160.194	0	None	#N/A	Nithiazine	CAS-58842-20-9		83.15	0.4	4
(2Z)-3-(2-chlorophenyl)-3-oxo-2-(4-phenyl-3H-thiazol-2-ylidene)propanenitrile	MMV1794204	VECTOR CONTROL	(2Z)-3-(2-chlorophenyl)-3-oxo-2-(4-phenyl-3H-1,3-thiazol-2-ylidene)propanenitrile	Clc1ccccc1C(=O)\C(=C/2\NC(=CS2)c3ccccc3)\C#N	C18 H11 Cl N2 O S	338.811	0	None	#N/A	Thiapronil	CAS-77768-58-2		78.19	3.89	4
1-[4-(4-ethylpiperazin-1-yl)-1-piperidyl]-2-[4-(2-fluorophenyl)phenoxy]ethanone	MMV1794205	VECTOR CONTROL	1-[4-(4-ethylpiperazin-1-yl)piperidin-1-yl]-2-[4-(2-fluorophenyl)phenoxy]ethanone	CCN1CCN(CC1)C2CCN(CC2)C(=O)COc3ccc(cc3)c4ccccc4F	C25 H32 F N3 O2	425.539	0	None	#N/A		CAS-2270876-12-3		36.02	3.22	4
5-chloro-6-(1-fluoroethyl)-N-[2-[4-(trifluoromethoxy)phenyl]ethyl]pyrimidin-4-amine	MMV1794206	VECTOR CONTROL	5-chloro-6-(1-fluoroethyl)-N-[2-[4-(trifluoromethoxy)phenyl]ethyl]pyrimidin-4-amine	CC(F)c1ncnc(NCCc2ccc(OC(F)(F)F)cc2)c1Cl	C15 H14 Cl F4 N3 O	363.738	0	None	#N/A	Flufenerim	CAS-170015-32-4		47.04	6.13	3
1-[5-amino-1-[2,6-dichloro-4-(trifluoromethyl)phenyl]-4-methylsulfinyl-pyrazol-3-yl]ethanone	MMV1794207	VECTOR CONTROL	1-[5-amino-1-[2,6-dichloro-4-(trifluoromethyl)phenyl]-4-methylsulfinylpyrazol-3-yl]ethanone	CC(=O)c1nn(c(N)c1S(=O)C)c2c(Cl)cc(cc2Cl)C(F)(F)F	C13 H10 Cl2 F3 N3 O2 S	400.204	0	None	#N/A	Acetoprole	CAS-209861-58-5		97.19	3.31	4
2-(1,1-dimethylallyl)-3-hydroxy-naphthalene-1,4-dione	MMV1794209	VECTOR CONTROL	2-hydroxy-3-(2-methylbut-3-en-2-yl)naphthalene-1,4-dione	CC(C)(C=C)C1=C(O)C(=O)c2ccccc2C1=O	C15 H14 O3	242.27	0	None	#N/A	Dunniol	CAS-64469-16-5		54.37	2.65	4
2-[[4-(1-adamantyl)phenoxy]methyl]-N-(2-furylmethyl)-1H-benzimidazole-5-carboxamide	MMV1794210	VECTOR CONTROL	2-[[4-(1-adamantyl)phenoxy]methyl]-N-(furan-2-ylmethyl)-1H-benzimidazole-5-carboxamide	O=C(NCc1occc1)c2ccc3[nH]c(COc4ccc(cc4)C56CC7CC(CC(C7)C5)C6)nc3c2	C30 H31 N3 O3	481.585	0	None	#N/A		CAS-1000888-16-3		80.14	5.49	3
methyl (E)-2-[2-[[5-(2,4-dimethylphenyl)-2,4-dimethyl-pyrazol-3-yl]oxymethyl]phenyl]-3-methoxy-prop-2-enoate	MMV1794211	VECTOR CONTROL	methyl (E)-2-[2-[[5-(2,4-dimethylphenyl)-2,4-dimethylpyrazol-3-yl]oxymethyl]phenyl]-3-methoxyprop-2-enoate	CO\C=C(\C(=O)OC)/c1ccccc1COc2c(C)c(nn2C)c3ccc(C)cc3C	C25 H28 N2 O4	420.501	0	None	#N/A		CAS-1097726-42-5		62.58	5.32	3
1-[5-bromo-2-(3-chloro-2-pyridyl)pyrazole-3-carbonyl]-3-isopropyl-8-methyl-2H-quinazolin-4-one	MMV1794212	VECTOR CONTROL	1-[5-bromo-2-(3-chloropyridin-2-yl)pyrazole-3-carbonyl]-8-methyl-3-propan-2-yl-2H-quinazolin-4-one	CC(C)N1CN(C(=O)c2cc(Br)nn2c3ncccc3Cl)c4c(C)cccc4C1=O	C21 H19 Br Cl N5 O2	488.765	0	None	#N/A		CAS-571175-18-3		71.33	4.81	4
5-chloro-2-(3-chloro-2-pyridyl)-N-[2,4-dichloro-6-[(1-cyano-1-methyl-ethyl)carbamoyl]phenyl]pyrazole-3-carboxamide	MMV1794213	VECTOR CONTROL	5-chloro-2-(3-chloropyridin-2-yl)-N-[2,4-dichloro-6-(2-cyanopropan-2-ylcarbamoyl)phenyl]pyrazole-3-carboxamide	CC(C)(NC(=O)c1cc(Cl)cc(Cl)c1NC(=O)c2cc(Cl)nn2c3ncccc3Cl)C#N	C20 H14 Cl4 N6 O2	512.176	0	None	#N/A		CAS-1078618-87-7		112.69	5.13	2
1-[2,6-dichloro-4-(trifluoromethyl)phenyl]-5-[(E)-(4-hydroxy-3-methoxy-phenyl)methyleneamino]-4-(trifluoromethylsulfanyl)pyrazole-3-carbonitrile	MMV1794214	VECTOR CONTROL	1-[2,6-dichloro-4-(trifluoromethyl)phenyl]-5-[(E)-(4-hydroxy-3-methoxyphenyl)methylideneamino]-4-(trifluoromethylsulfanyl)pyrazole-3-carbonitrile	COc1cc(\C=N\c2c(SC(F)(F)F)c(nn2c3c(Cl)cc(cc3Cl)C(F)(F)F)C#N)ccc1O	C20 H10 Cl2 F6 N4 O2 S	555.28	0	None	#N/A	Vaniliprole	CAS-145767-97-1		108.73	8.78	2
1-[2,6-dichloro-4-(trifluoromethyl)phenyl]-4-(difluoromethylsulfanyl)-5-(2-pyridylmethylamino)pyrazole-3-carbonitrile	MMV1794215	VECTOR CONTROL	1-[2,6-dichloro-4-(trifluoromethyl)phenyl]-4-(difluoromethylsulfanyl)-5-(pyridin-2-ylmethylamino)pyrazole-3-carbonitrile	FC(F)Sc1c(NCc2ccccn2)n(nc1C#N)c3c(Cl)cc(cc3Cl)C(F)(F)F	C18 H10 Cl2 F5 N5 S	494.269	0	None	#N/A	Pyriprole	CAS-394730-71-3		91.82	6.58	3
ethyl N-[2-(1-benzyl-6-oxo-pyridazin-4-yl)oxyethyl]carbamate	MMV1794216	VECTOR CONTROL	ethyl N-[2-(1-benzyl-6-oxopyridazin-4-yl)oxyethyl]carbamate	CCOC(=O)NCCOC1=CC(=O)N(Cc2ccccc2)N=C1	C16 H19 N3 O4	317.34	0	None	#N/A	NC 196	CAS-133456-86-7		80.23	1.36	4
N2-[3-chloro-5-(trifluoromethyl)phenyl]-N6-cyclobutyl-1H-imidazo[4,5-c]pyridine-2,6-diamine	MMV1795508	ZOONOTIC & NEGLECTED DISEASES	2-N-[3-chloro-5-(trifluoromethyl)phenyl]-6-N-cyclobutyl-1H-imidazo[4,5-c]pyridine-2,6-diamine	Clc1cc(C(F)(F)F)cc(Nc2[nH]c(cc(NC3CCC3)nc4)c4n2)c1	C17 H15 Cl F3 N5	381.783	0	Free base/acid	1				65.63	5.19	3
N2-[3-chloro-5-(trifluoromethyl)phenyl]-N6-(3,3-difluorocyclobutyl)-1-[2-(methylamino)ethyl]imidazo[4,5-c]pyridine-2,6-diamine	MMV1795510	ZOONOTIC & NEGLECTED DISEASES	2-N-[3-chloro-5-(trifluoromethyl)phenyl]-6-N-(3,3-difluorocyclobutyl)-1-[2-(methylamino)ethyl]imidazo[4,5-c]pyridine-2,6-diamine	Clc1cc(C(F)(F)F)cc(Nc2n(CCNC)c(cc(NC3CC(F)(F)C3)nc4)c4n2)c1	C20 H20 Cl F5 N6	474.858	0	Free base/acid	1				66.8	4.9	4
(3R)-2-[(R)-tert-butylsulfinyl]-3-(2-hydroxyethyl)-4-(3-phenylphenyl)-N-[2-(4-pyridyl)ethyl]-1,3-dihydropyrrolo[3,4-c]pyridine-6-carboxamide	MMV1795555	DRUG-RESISTANT MALARIA	(3R)-2-[(R)-tert-butylsulfinyl]-3-(2-hydroxyethyl)-4-(3-phenylphenyl)-N-(2-pyridin-4-ylethyl)-1,3-dihydropyrrolo[3,4-c]pyridine-6-carboxamide	CC(C)(C)[S@@](=O)N1Cc2cc(nc(c3cccc(c3)c4ccccc4)c2[C@H]1CCO)C(=O)NCCc5ccncc5	C33 H36 N4 O3 S	568.729	0	None	#N/A				114.63	4.3	3
8-[(3-chloro-5-hydroxy-phenyl)methyl]-3-ethyl-1-isopentyl-1,3,8-triazaspiro[4.5]decane-2,4-dione	MMV1795557	DRUG-RESISTANT MALARIA	8-[(3-chloro-5-hydroxyphenyl)methyl]-3-ethyl-1-(3-methylbutyl)-1,3,8-triazaspiro[4.5]decane-2,4-dione	CCN1C(=O)N(CCC(C)C)C2(CCN(Cc3cc(O)cc(Cl)c3)CC2)C1=O	C21 H30 Cl N3 O3	407.934	0	None	#N/A				64.09	3.37	4
(4S,18S)-7-methyl-4,18-bis[(1S)-1-methylpropyl]-6-oxa-13,20-dithia-3,10,17,22,23,24-hexazatetracyclo[17.2.1.15,8.112,15]tetracosa-1(21),5(24),7,12(23),14,19(22)-hexaene-2,9,16-trione	MMV1796046	DRUG-RESISTANT MALARIA	(4S,18S)-4,18-bis[(2S)-butan-2-yl]-7-methyl-6-oxa-13,20-dithia-3,10,17,22,23,24-hexazatetracyclo[17.2.1.15,8.112,15]tetracosa-1(21),5(24),7,12(23),14,19(22)-hexaene-2,9,16-trione	CC[C@H](C)[C@@H]1NC(=O)c2csc(n2)[C@@H](NC(=O)c3csc(CNC(=O)c4nc1oc4C)n3)[C@@H](C)CC	C24 H30 N6 O4 S2	530.663	0	None	#N/A				195.59	2.76	3
[3-(1-ethylpropyl)phenyl] N-methylcarbamate;[3-(1-methylbutyl)phenyl] N-methylcarbamate	MMV1796254	VECTOR CONTROL		CCCC(C)c1cccc(OC(=O)NC)c1.CCC(CC)c2cccc(OC(=O)NC)c2	C13 H19 N O2	221.3	0	None	#N/A	Bufencarb	CAS-8065-36-9	Dangerous goods	76.66	7.4	3
(1S,2S,5R,7S,9S,10S,14R,15S,19R)-15-[(2R,5S,6R)-5-(dimethylamino)-6-methyl-tetrahydropyran-2-yl]oxy-19-ethyl-4,14-dimethyl-7-[(2R,3R,4R,5S,6S)-3,4,5-trimethoxy-6-methyl-tetrahydropyran-2-yl]oxy-20-oxatetracyclo[10.10.0.02,10.05,9]docosa-3,11-diene-13,21-dione;(1S,2R,5S,7R,9R,10S,14R,15S,19R)-15-[(2R,5S,6R)-5-(dimethylamino)-6-methyl-tetrahydropyran-2-yl]oxy-19-ethyl-14-methyl-7-[(2R,3R,4R,5S,6S)-…	MMV1796401	VECTOR CONTROL		CC[C@@H]1CCC[C@H](O[C@H]2CC[C@@H]([C@@H](C)O2)N(C)C)[C@@H](C)C(=O)C3=C[C@H]4[C@@H]5C[C@@H](C[C@H]5C=C[C@H]4[C@@H]3CC(=O)O1)O[C@@H]6O[C@@H](C)[C@H](OC)[C@@H](OC)[C@H]6OC.CC[C@@H]7CCC[C@H](O[C@H]8CC[C@@H]([C@@H](C)O8)N(C)C)[C@@H](C)C(=O)C9=C[C@H]%10[C@@H]%11C[C@@H](C[C@H]%11C(=C[C@H]%10[C@@H]9CC(=O)O7)C)O[C@@H]%12O[C@@H](C)[C@H](OC)[C@@H](OC)[C@H]%12OC	C42 H67 N O10 . C41 H65 N O10	736.633	0	None	#N/A	Spinosad	CAS-168316-95-8	1:2 mixture of Spinosyn A:Spinosyn D	222.43	9.67	1
1-[[4-(4-phenylpyrimidin-2-yl)-1-piperidyl]methyl]-3-azabicyclo[3.1.0]hexane	MMV1797658	DRUG-RESISTANT MALARIA	1-[[4-(4-phenylpyrimidin-2-yl)piperidin-1-yl]methyl]-3-azabicyclo[3.1.0]hexane	C(N1CCC(CC1)c2nccc(n2)c3ccccc3)C45CNCC4C5	C21 H26 N4	334.458	0	None	#N/A				41.05	2.18	4
N-[1-[2-(4-chlorophenoxy)ethyl]-4-piperidyl]-4-oxo-1H-1,6-naphthyridine-3-carboxamide	MMV1798946	DRUG-RESISTANT MALARIA	N-[1-[2-(4-chlorophenoxy)ethyl]piperidin-4-yl]-4-oxo-1H-1,6-naphthyridine-3-carboxamide	Clc1ccc(OCCN2CCC(CC2)NC(=O)C3=CNc4ccncc4C3=O)cc1	C22 H23 Cl N4 O3	426.896	0	None	#N/A				83.56	1.64	4
N-[1-[[(E)-3-(benzenesulfonyl)-1-(2-phenylethyl)allyl]carbamoyl]-3-methyl-butyl]morpholine-4-carboxamide	MMV1804275	DRUG-RESISTANT MALARIA	N-[1-[[(E)-1-(benzenesulfonyl)-5-phenylpent-1-en-3-yl]amino]-4-methyl-1-oxopentan-2-yl]morpholine-4-carboxamide	CC(C)CC(NC(=O)N1CCOCC1)C(=O)NC(CCc2ccccc2)\C=C\S(=O)(=O)c3ccccc3	C28 H37 N3 O5 S	527.675	0	None	#N/A				113.19	3.54	3
3-[[3-[6-(cyclopentylamino)-1-methyl-pyrazolo[3,4-d]pyrimidin-3-yl]phenyl]methylamino]indan-5-ol	MMV1804559	DRUG-RESISTANT MALARIA	3-[[3-[6-(cyclopentylamino)-1-methylpyrazolo[3,4-d]pyrimidin-3-yl]phenyl]methylamino]-2,3-dihydro-1H-inden-5-ol	Cn1nc(c2cccc(CNC3CCc4ccc(O)cc34)c2)c5cnc(NC6CCCC6)nc15	C27 H30 N6 O	454.567	0	None	#N/A				87.89	5.22	3
N-[2-methoxy-4-(4-methylpiperazin-1-yl)phenyl]-4-(1-methylpyrrolo[2,3-c]pyridin-3-yl)pyrimidin-2-amine	MMV1805007	DRUG-RESISTANT MALARIA	N-[2-methoxy-4-(4-methylpiperazin-1-yl)phenyl]-4-(1-methylpyrrolo[2,3-c]pyridin-3-yl)pyrimidin-2-amine	COc1cc(ccc1Nc2nccc(n2)c3cn(C)c4cnccc34)N5CCN(C)CC5	C24 H27 N7 O	429.517	0	None	#N/A				71.34	3.53	4
6-(3,4-dimethoxyphenyl)-2,3-diphenyl-pyrazolo[1,5-a]pyrimidin-7-amine	MMV1808809	DRUG-RESISTANT MALARIA	6-(3,4-dimethoxyphenyl)-2,3-diphenylpyrazolo[1,5-a]pyrimidin-7-amine	COc1ccc(cc1OC)c2cnc3c(c4ccccc4)c(nn3c2N)c5ccccc5	C26 H22 N4 O2	422.478	0	None	#N/A				74.67	4.85	4
N-[3-[2-(4-morpholinoanilino)-5H-pyrrolo[3,2-d]pyrimidin-6-yl]phenyl]cyclopropanecarboxamide	MMV1828026	ZOONOTIC & NEGLECTED DISEASES	N-[3-[2-(4-morpholin-4-ylanilino)-5H-pyrrolo[3,2-d]pyrimidin-6-yl]phenyl]cyclopropanecarboxamide	O=C(Nc1cccc(c1)c2cc3nc(Nc4ccc(cc4)N5CCOCC5)ncc3[nH]2)C6CC6	C26 H26 N6 O2	454.524	0	Free base/acid	1				95.17	4.39	4
4-fluoro-N-[(1S)-1-phenylethyl]-1H-indole-2-carboxamide	MMV1828056	ZOONOTIC & NEGLECTED DISEASES	4-fluoro-N-[(1S)-1-phenylethyl]-1H-indole-2-carboxamide	C[C@H](NC(=O)c1cc2c(F)cccc2[nH]1)c3ccccc3	C17 H15 F N2 O	282.312	0	Free base/acid	1				44.89	3.79	4
N2-(5-fluoro-2,3-dihydrobenzofuran-3-yl)-6-methyl-N4-spiro[4.5]decan-8-yl-pyrido[2,3-d]pyrimidine-2,4-diamine	MMV1828058	ZOONOTIC & NEGLECTED DISEASES	2-N-(5-fluoro-2,3-dihydro-1-benzofuran-3-yl)-6-methyl-4-N-spiro[4.5]decan-8-ylpyrido[2,3-d]pyrimidine-2,4-diamine	Cc1cnc2nc(NC3COc4ccc(F)cc34)nc(NC5CCC6(CCCC6)CC5)c2c1	C26 H30 F N5 O	447.548	0	Free base/acid	1				71.95	6.08	3
N-[(1S)-3-methoxy-1-phenyl-propyl]-6-(trifluoromethyl)-1H-indole-2-carboxamide	MMV1828705	ZOONOTIC & NEGLECTED DISEASES	N-[(1S)-3-methoxy-1-phenylpropyl]-6-(trifluoromethyl)-1H-indole-2-carboxamide	COCC[C@H](NC(=O)c1cc2ccc(cc2[nH]1)C(F)(F)F)c3ccccc3	C20 H19 F3 N2 O2	376.372	0	Free base/acid	1				54.12	4.11	4
4-[1-[[4,5-dimethyl-6-(oxetan-3-ylmethylamino)pyrimidin-2-yl]amino]cyclopropyl]benzonitrile	MMV1828728	ZOONOTIC & NEGLECTED DISEASES	4-[1-[[4,5-dimethyl-6-(oxetan-3-ylmethylamino)pyrimidin-2-yl]amino]cyclopropyl]benzonitrile	Cc1nc(NC2(CC2)c3ccc(cc3)C#N)nc(NCC4COC4)c1C	C20 H23 N5 O	349.43	0	Free base/acid	1				82.86	3.05	4
6-fluoro-N-[(1S)-1-phenylethyl]-1H-indole-2-carboxamide	MMV1828766	ZOONOTIC & NEGLECTED DISEASES	6-fluoro-N-[(1S)-1-phenylethyl]-1H-indole-2-carboxamide	C[C@H](NC(=O)c1cc2ccc(F)cc2[nH]1)c3ccccc3	C17 H15 F N2 O	282.312	0	Free base/acid	1				44.89	3.79	4
N4-(dicyclopropylmethyl)-N2-(2,3-dihydrobenzofuran-3-yl)-6-methyl-pyrido[2,3-d]pyrimidine-2,4-diamine	MMV1828776	ZOONOTIC & NEGLECTED DISEASES	4-N-(dicyclopropylmethyl)-2-N-(2,3-dihydro-1-benzofuran-3-yl)-6-methylpyrido[2,3-d]pyrimidine-2,4-diamine	Cc1cnc2nc(NC3COc4ccccc34)nc(NC(C5CC5)C6CC6)c2c1	C23 H25 N5 O	387.478	0	Free base/acid	1				71.95	4.68	4
7-fluoro-N-[(1S)-1-phenylethyl]-1H-indole-2-carboxamide	MMV1828810	ZOONOTIC & NEGLECTED DISEASES	7-fluoro-N-[(1S)-1-phenylethyl]-1H-indole-2-carboxamide	C[C@H](NC(=O)c1cc2cccc(F)c2[nH]1)c3ccccc3	C17 H15 F N2 O	282.312	0	Free base/acid	1				44.89	3.79	4
6-[2-[[5-(trifluoromethyl)-2-pyridyl]oxy]imidazo[1,2-a]pyridin-6-yl]pyridine-3-carbonitrile	MMV1828814	ZOONOTIC & NEGLECTED DISEASES	6-[2-[5-(trifluoromethyl)pyridin-2-yl]oxyimidazo[1,2-a]pyridin-6-yl]pyridine-3-carbonitrile	FC(F)(F)c1ccc(Oc2cn3cc(ccc3n2)c4ccc(cn4)C#N)nc1	C19 H10 F3 N5 O	381.311	0	Free base/acid	1				76.09	3.68	4
N-(1-cyclohexyl-3-hydroxy-propyl)-6-(trifluoromethyl)-1H-indole-2-carboxamide	MMV1828816	ZOONOTIC & NEGLECTED DISEASES	N-(1-cyclohexyl-3-hydroxypropyl)-6-(trifluoromethyl)-1H-indole-2-carboxamide	OCCC(NC(=O)c1cc2ccc(cc2[nH]1)C(F)(F)F)C3CCCCC3	C19 H23 F3 N2 O2	368.393	0	Free base/acid	1				65.12	4.31	4
N-(1-methylsulfonyl-4-piperidyl)-6-(trifluoromethyl)-1H-indole-2-carboxamide	MMV1828832	ZOONOTIC & NEGLECTED DISEASES	N-(1-methylsulfonylpiperidin-4-yl)-6-(trifluoromethyl)-1H-indole-2-carboxamide	CS(=O)(=O)N1CCC(CC1)NC(=O)c2cc3ccc(cc3[nH]2)C(F)(F)F	C16 H18 F3 N3 O3 S	389.393	0	Free base/acid	1				90.65	1.73	4
4,6-difluoro-N'-[(1S)-1-phenylethyl]-1H-indole-2-carboxamidine	MMV1828843	ZOONOTIC & NEGLECTED DISEASES	4,6-difluoro-N-[(1S)-1-phenylethyl]-1H-indole-2-carboximidamide	C[C@H](\N=C(/N)\c1cc2c(F)cc(F)cc2[nH]1)c3ccccc3	C17 H15 F2 N3	299.318	36.46	Hydrochloric acid	1				51.67	4.05	4
N2-[6-(6-isopropoxy-2-pyridyl)imidazo[1,2-a]pyridin-2-yl]-N3,N3-dimethyl-pyridine-2,3-diamine	MMV1828855	ZOONOTIC & NEGLECTED DISEASES	3-N,3-N-dimethyl-2-N-[6-(6-propan-2-yloxypyridin-2-yl)imidazo[1,2-a]pyridin-2-yl]pyridine-2,3-diamine	CC(C)Oc1cccc(n1)c2ccc3nc(Nc4ncccc4N(C)C)cn3c2	C22 H24 N6 O	388.466	0	Free base/acid	1				67.58	4.26	4
N-[(1S)-1-phenylethyl]-5-(trifluoromethyl)-1H-pyrrolo[3,2-b]pyridine-2-carboxamide	MMV1828860	ZOONOTIC & NEGLECTED DISEASES	N-[(1S)-1-phenylethyl]-5-(trifluoromethyl)-1H-pyrrolo[3,2-b]pyridine-2-carboxamide	C[C@H](NC(=O)c1cc2nc(ccc2[nH]1)C(F)(F)F)c3ccccc3	C17 H14 F3 N3 O	333.308	0	Free base/acid	1				57.78	4.24	4
6-(2-isopropoxypyrimidin-4-yl)-N-(3-methyl-2-pyridyl)imidazo[1,2-a]pyridin-2-amine	MMV1829088	ZOONOTIC & NEGLECTED DISEASES	N-(3-methylpyridin-2-yl)-6-(2-propan-2-yloxypyrimidin-4-yl)imidazo[1,2-a]pyridin-2-amine	CC(C)Oc1nccc(n1)c2ccc3nc(Nc4ncccc4C)cn3c2	C20 H20 N6 O	360.412	0	Free base/acid	1				77.23	3.94	4
6-[1-(difluoromethyl)pyrazol-4-yl]-N-(2,6-dimethylpyrimidin-4-yl)imidazo[1,2-a]pyridin-2-amine	MMV1829111	ZOONOTIC & NEGLECTED DISEASES	6-[1-(difluoromethyl)pyrazol-4-yl]-N-(2,6-dimethylpyrimidin-4-yl)imidazo[1,2-a]pyridin-2-amine	Cc1cc(Nc2cn3cc(ccc3n2)c4cnn(c4)C(F)F)nc(C)n1	C17 H15 F2 N7	355.345	0	Free base/acid	1				72.93	2.65	4
4-fluoro-N-[(1S)-1-phenylpropyl]-1H-indole-2-carboxamide	MMV1829114	ZOONOTIC & NEGLECTED DISEASES	4-fluoro-N-[(1S)-1-phenylpropyl]-1H-indole-2-carboxamide	CC[C@H](NC(=O)c1cc2c(F)cccc2[nH]1)c3ccccc3	C18 H17 F N2 O	296.339	0	Free base/acid	1				44.89	4.32	4
4-[(1-methyl-4-piperidyl)oxy]-5-(1-methylpyrazol-4-yl)-N-phenyl-7H-pyrrolo[2,3-d]pyrimidin-2-amine	MMV1829150	ZOONOTIC & NEGLECTED DISEASES	4-(1-methylpiperidin-4-yl)oxy-5-(1-methylpyrazol-4-yl)-N-phenyl-7H-pyrrolo[2,3-d]pyrimidin-2-amine	CN1CCC(CC1)Oc2nc(Nc3ccccc3)nc4[nH]cc(c5cnn(C)c5)c24	C22 H25 N7 O	403.48	0	Free base/acid	1				83.89	3.42	4
6-(6-morpholino-3-pyridyl)-N-[4-(trifluoromethyl)pyrimidin-2-yl]imidazo[1,2-a]pyridin-2-amine	MMV1829290	ZOONOTIC & NEGLECTED DISEASES	6-(6-morpholin-4-ylpyridin-3-yl)-N-[4-(trifluoromethyl)pyrimidin-2-yl]imidazo[1,2-a]pyridin-2-amine	FC(F)(F)c1ccnc(Nc2cn3cc(ccc3n2)c4ccc(nc4)N5CCOCC5)n1	C21 H18 F3 N7 O	441.409	0	Free base/acid	1				80.47	3.53	4
6-chloro-N-[(1S,2S,3S,5R)-2,6,6-trimethylnorpinan-3-yl]imidazo[1,2-a]pyridine-2-carboxamide	MMV1829345	ZOONOTIC & NEGLECTED DISEASES	6-chloro-N-[(1S,2S,3S,5R)-2,6,6-trimethyl-3-bicyclo[3.1.1]heptanyl]imidazo[1,2-a]pyridine-2-carboxamide	C[C@@H]1[C@H](C[C@H]2C[C@@H]1C2(C)C)NC(=O)c3cn4cc(Cl)ccc4n3	C18 H22 Cl N3 O	331.84	0	Free base/acid	1				46.4	3.19	4
N4-cyclohexyl-N2-propyl-thieno[2,3-d]pyrimidine-2,4-diamine	MMV1829350	ZOONOTIC & NEGLECTED DISEASES	4-N-cyclohexyl-2-N-propylthieno[2,3-d]pyrimidine-2,4-diamine	CCCNc1nc(NC2CCCCC2)c3ccsc3n1	C15 H22 N4 S	290.427	0	Free base/acid	1				78.08	4.52	4
6-chloro-1-methyl-N-[(1S)-1-phenylethyl]indole-2-carboxamide	MMV1829361	ZOONOTIC & NEGLECTED DISEASES	6-chloro-1-methyl-N-[(1S)-1-phenylethyl]indole-2-carboxamide	C[C@H](NC(=O)c1cc2ccc(Cl)cc2n1C)c3ccccc3	C18 H17 Cl N2 O	312.793	0	Free base/acid	1				34.03	4.46	4
N-(3-methyl-2-pyridyl)-6-[6-(2,2,2-trifluoroethoxy)-2-pyridyl]imidazo[1,2-a]pyridin-2-amine	MMV1829377	ZOONOTIC & NEGLECTED DISEASES	N-(3-methylpyridin-2-yl)-6-[6-(2,2,2-trifluoroethoxy)pyridin-2-yl]imidazo[1,2-a]pyridin-2-amine	Cc1cccnc1Nc2cn3cc(ccc3n2)c4cccc(OCC(F)(F)F)n4	C20 H16 F3 N5 O	399.369	0	Free base/acid	1				64.34	4.87	4
4,6-dimethyl-N-[(1S)-1-phenylethyl]-1H-indole-2-carboxamide	MMV1829412	ZOONOTIC & NEGLECTED DISEASES	4,6-dimethyl-N-[(1S)-1-phenylethyl]-1H-indole-2-carboxamide	C[C@H](NC(=O)c1cc2c(C)cc(C)cc2[nH]1)c3ccccc3	C19 H20 N2 O	292.375	0	Free base/acid	1				44.89	4.56	4
N7-phenyl-N5-(5-phenyl-1H-pyrazol-3-yl)pyrazolo[1,5-a]pyrimidine-5,7-diamine	MMV1829460	ZOONOTIC & NEGLECTED DISEASES	7-N-phenyl-5-N-(3-phenyl-1H-pyrazol-5-yl)pyrazolo[1,5-a]pyrimidine-5,7-diamine	N(c1cc([nH]n1)c2ccccc2)c3cc(Nc4ccccc4)n5nccc5n3	C21 H17 N7	367.407	0	Free base/acid	1				82.93	4.8	4
4,6-difluoro-N-[1-(hydroxymethyl)-4,4-dimethyl-cyclohexyl]-1H-indole-2-carboxamide	MMV1829523	ZOONOTIC & NEGLECTED DISEASES	4,6-difluoro-N-[1-(hydroxymethyl)-4,4-dimethylcyclohexyl]-1H-indole-2-carboxamide	CC1(C)CCC(CO)(CC1)NC(=O)c2cc3c(F)cc(F)cc3[nH]2	C18 H22 F2 N2 O2	336.376	0	Free base/acid	1				65.12	3.67	4
N-[4-(hydroxymethyl)tetrahydropyran-4-yl]-6-(trifluoromethyl)-1H-indole-2-carboxamide	MMV1829556	ZOONOTIC & NEGLECTED DISEASES	N-[4-(hydroxymethyl)oxan-4-yl]-6-(trifluoromethyl)-1H-indole-2-carboxamide	OCC1(CCOCC1)NC(=O)c2cc3ccc(cc3[nH]2)C(F)(F)F	C16 H17 F3 N2 O3	342.313	0	Free base/acid	1				74.35	1.73	4
5-phenyl-3-(p-tolyl)-1,2,4-oxadiazole	MMV1829574	ZOONOTIC & NEGLECTED DISEASES	3-(4-methylphenyl)-5-phenyl-1,2,4-oxadiazole	Cc1ccc(cc1)c2noc(n2)c3ccccc3	C15 H12 N2 O	236.269	0	Free base/acid	1				38.92	3.64	4
3-(m-tolyl)-5-phenyl-1,2,4-oxadiazole	MMV1829575	ZOONOTIC & NEGLECTED DISEASES	3-(3-methylphenyl)-5-phenyl-1,2,4-oxadiazole	Cc1cccc(c1)c2noc(n2)c3ccccc3	C15 H12 N2 O	236.269	0	Free base/acid	1				38.92	3.64	4
3-(o-tolyl)-5-phenyl-1,2,4-oxadiazole	MMV1829658	ZOONOTIC & NEGLECTED DISEASES	3-(2-methylphenyl)-5-phenyl-1,2,4-oxadiazole	Cc1ccccc1c2noc(n2)c3ccccc3	C15 H12 N2 O	236.269	0	Free base/acid	1				38.92	3.64	4
3-(3-methyl-2-pyridyl)-5-phenyl-1,2,4-oxadiazole	MMV1829659	ZOONOTIC & NEGLECTED DISEASES	3-(3-methylpyridin-2-yl)-5-phenyl-1,2,4-oxadiazole	Cc1cccnc1c2noc(n2)c3ccccc3	C14 H11 N3 O	237.257	0	Free base/acid	1				51.81	2.91	4
2-(3-pyridyl)-N4-[4-(trifluoromethyl)phenyl]-5,6,7,8-tetrahydroquinazoline-4,6-diamine	MMV1841740	DRUG-RESISTANT MALARIA	2-pyridin-3-yl-4-N-[4-(trifluoromethyl)phenyl]-5,6,7,8-tetrahydroquinazoline-4,6-diamine	NC1CCc2nc(nc(Nc3ccc(cc3)C(F)(F)F)c2C1)c4cccnc4	C20 H18 F3 N5	385.386	36.46	Hydrochloric acid	1				76.72	3.55	4
2-(3,4-dihydro-2H-1,5-benzodioxepin-7-ylamino)-N-[2-morpholino-5-(trifluoromethyl)phenyl]propanamide	MMV1845852	DRUG-RESISTANT MALARIA	2-(3,4-dihydro-2H-1,5-benzodioxepin-7-ylamino)-N-[2-morpholin-4-yl-5-(trifluoromethyl)phenyl]propanamide	CC(Nc1ccc2OCCCOc2c1)C(=O)Nc3cc(ccc3N4CCOCC4)C(F)(F)F	C23 H26 F3 N3 O4	465.465	0	None	#N/A				72.06	3.4	4
2-ethoxy-5-[2-[(5-methoxy-3-pyridyl)amino]pyrimidin-4-yl]benzonitrile	MMV1848726	ZOONOTIC & NEGLECTED DISEASES	2-ethoxy-5-[2-[(5-methoxypyridin-3-yl)amino]pyrimidin-4-yl]benzonitrile	CCOc1ccc(cc1C#N)c2ccnc(Nc3cncc(OC)c3)n2	C19 H17 N5 O2	347.371	36.46	Hydrochloric acid	1				92.95	3.12	4
boric acid	MMV637085	VECTOR CONTROL	boric acid	OB(O)O	H3BO3	61.832	0	None	#N/A	Boric Acid	CAS-10043-35-3		60.69	-0.36	4
1-naphthyl N-methylcarbamate	MMV637136	VECTOR CONTROL	naphthalen-1-yl N-methylcarbamate	CNC(=O)Oc1cccc2ccccc12	C12H11NO2	201.225	0	None	#N/A	Carbaryl	CAS-63-25-2		38.33	2.51	4
(3-phenoxyphenyl)methyl 3-(2,2-dichlorovinyl)-2,2-dimethyl-cyclopropanecarboxylate	MMV637769	VECTOR CONTROL	(3-phenoxyphenyl)methyl 3-(2,2-dichloroethenyl)-2,2-dimethylcyclopropane-1-carboxylate	CC1(C)C(C=C(Cl)Cl)C1C(=O)OCc2cccc(Oc3ccccc3)c2	C21 H20 Cl2 O3	391.294	0	None	#N/A	Permethrin	CAS-52645-53-1		35.53	5.44	3
N-(3-chlorophenyl)-2-(4-pyrrolidin-1-yl-1-piperidyl)pyridine-4-carboxamide	MMV660057	DRUG-RESISTANT MALARIA	N-(3-chlorophenyl)-2-(4-pyrrolidin-1-ylpiperidin-1-yl)pyridine-4-carboxamide	Clc1cccc(NC(=O)c2ccnc(c2)N3CCC(CC3)N4CCCC4)c1	C21H25ClN4O	384.911	0	None	#N/A				48.47	3.41	4
2-(2-amino-4-cyclopropyl-imidazol-1-yl)-1-(2,4-dichlorophenyl)ethanol	MMV670631	DRUG-RESISTANT MALARIA	2-(2-amino-4-cyclopropylimidazol-1-yl)-1-(2,4-dichlorophenyl)ethanol	Nc1nc(cn1CC(O)c2ccc(Cl)cc2Cl)C3CC3	C14H15Cl2N3O	312.2	0	None	#N/A				64.06	3.16	4
(1R,4S,5'S,6R,6'R,8R,10E,12S,13S,14E,16E,20R,21R,24S)-21,24-dihydroxy-12-[(2R,4S,5S,6S)-5-[(2S,4S,5S,6S)-5-hydroxy-4-methoxy-6-methyl-tetrahydropyran-2-yl]oxy-4-methoxy-6-methyl-tetrahydropyran-2-yl]oxy-5',11,13,22-tetramethyl-6'-[(1S)-1-methylpropyl]spiro[3,7,19-trioxatetracyclo[15.6.1.14,8.020,24]pentacosa-10,14,16,22-tetraene-6,2'-tetrahydropyran]-2-one	MMV672931	VECTOR CONTROL	(1R,4S,5'S,6R,6'R,8R,10E,12S,13S,14E,16E,20R,21R,24S)-6'-[(2S)-butan-2-yl]-21,24-dihydroxy-12-[(2R,4S,5S,6S)-5-[(2S,4S,5S,6S)-5-hydroxy-4-methoxy-6-methyloxan-2-yl]oxy-4-methoxy-6-methyloxan-2-yl]oxy-5',11,13,22-tetramethylspiro[3,7,19-trioxatetracyclo[15.6.1.14,8.020,24]pentacosa-10,14,16,22-tetraene-6,2'-oxane]-2-one	CC[C@H](C)[C@H]1O[C@]2(CC[C@@H]1C)C[C@@H]3C[C@@H](C\C=C(/C)\[C@@H](O[C@H]4C[C@H](OC)[C@@H](O[C@H]5C[C@H](OC)[C@@H](O)[C@H](C)O5)[C@H](C)O4)[C@@H](C)\C=C\C=C\6/CO[C@@H]7[C@H](O)C(=C[C@@H](C(=O)O3)[C@]67O)C)O2	C48H74O14	875.093	0	None	#N/A	Ivermectin	CAS-70288-86-7		170.05	4.75	2
(E)-N1'-[(6-chloro-3-pyridyl)methyl]-N1'-ethyl-N1-methyl-2-nitro-ethene-1,1-diamine	MMV673126	VECTOR CONTROL	(E)-1-N'-[(6-chloropyridin-3-yl)methyl]-1-N'-ethyl-1-N-methyl-2-nitroethene-1,1-diamine	CCN(Cc1ccc(Cl)nc1)\C(=C\[N+](=O)[O-])\NC	C11H15ClN4O2	270.72	0	None	#N/A	Nitempyram	CAS-150824-47-8		73.98	1.7	4
4-[5-[5-(2,2,2-trifluoroethyl)-1H-1,2,4-triazol-3-yl]-1H-indazol-3-yl]benzonitrile	MMV673982	ZOONOTIC & NEGLECTED DISEASES	4-[5-[5-(2,2,2-trifluoroethyl)-1H-1,2,4-triazol-3-yl]-1H-indazol-3-yl]benzonitrile	FC(F)(F)Cc1nc(n[nH]1)c2ccc3[nH]nc(c4ccc(cc4)C#N)c3c2	C18H11F3N6	368.322	0	Free base/acid	1				94.04	4.07	4
2-fluoro-N-methyl-5-[5-(3-pyrrolidin-2-yl-1H-1,2,4-triazol-5-yl)-1H-indazol-3-yl]benzamide	MMV674056	ZOONOTIC & NEGLECTED DISEASES	2-fluoro-N-methyl-5-[5-(3-pyrrolidin-2-yl-1H-1,2,4-triazol-5-yl)-1H-indazol-3-yl]benzamide	CNC(=O)c1cc(ccc1F)c2n[nH]c3ccc(cc23)c4nc(n[nH]4)C5CCCN5	C21H20FN7O	405.437	0	Free base/acid	1				111.38	2.55	4
5-(3-cyclopropylsulfonylphenyl)-3-(4-methylsulfonylphenyl)-4,5,6,7-tetrahydropyrazolo[1,5-a]pyrimidine	MMV674132	DRUG-RESISTANT MALARIA	5-(3-cyclopropylsulfonylphenyl)-3-(4-methylsulfonylphenyl)-4,5,6,7-tetrahydropyrazolo[1,5-a]pyrimidine	CS(=O)(=O)c1ccc(cc1)c2cnn3CCC(Nc23)c4cccc(c4)S(=O)(=O)C5CC5	C22H23N3O4S2	457.571	0	None	#N/A				114.88	2.97	4
3-[1-methyl-5-(5-pyrrolidin-2-yl-1H-1,2,4-triazol-3-yl)indazol-3-yl]benzonitrile	MMV674593	ZOONOTIC & NEGLECTED DISEASES	3-[1-methyl-5-(5-pyrrolidin-2-yl-1H-1,2,4-triazol-3-yl)indazol-3-yl]benzonitrile	Cn1nc(c2cccc(c2)C#N)c3cc(ccc13)c4n[nH]c(n4)C5CCCN5	C21H19N7	369.432	0	Free base/acid	1				95.21	3.22	4
N-[3-[5-(5-pyrrolidin-2-yl-1H-1,2,4-triazol-3-yl)-1H-indazol-3-yl]phenyl]cyclopropanecarboxamide	MMV674787	ZOONOTIC & NEGLECTED DISEASES	N-[3-[5-(5-pyrrolidin-2-yl-1H-1,2,4-triazol-3-yl)-1H-indazol-3-yl]phenyl]cyclopropanecarboxamide	O=C(Nc1cccc(c1)c2n[nH]c3ccc(cc23)c4n[nH]c(n4)C5CCCN5)C6CC6	C23H23N7O	413.485	0	Free base/acid	1				111.38	3.01	4
3-[2-(3-methylanilino)pyrimidin-4-yl]benzonitrile	MMV674884	ZOONOTIC & NEGLECTED DISEASES	3-[2-(3-methylanilino)pyrimidin-4-yl]benzonitrile	Cc1cccc(Nc2nccc(n2)c3cccc(c3)C#N)c1	C18H14N4	286.338	0	None	#N/A				61.6	4.44	4
N-[[4-[5-(5-pyrrolidin-2-yl-1H-1,2,4-triazol-3-yl)-1H-indazol-3-yl]phenyl]methyl]cyclopropanamine	MMV675568	ZOONOTIC & NEGLECTED DISEASES	N-[[4-[5-(5-pyrrolidin-2-yl-1H-1,2,4-triazol-3-yl)-1H-indazol-3-yl]phenyl]methyl]cyclopropanamine	C(NC1CC1)c2ccc(cc2)c3n[nH]c4ccc(cc34)c5n[nH]c(n5)C6CCCN6	C23 H25 N7	399.491	0	Free base/acid	1				94.31	3.16	4
[4-[[4-(4-chlorophenyl)pyrimidin-2-yl]amino]phenyl]-(1,1-dioxo-1,4-thiazinan-4-yl)methanone	MMV688723	ZOONOTIC & NEGLECTED DISEASES	[4-[[4-(4-chlorophenyl)pyrimidin-2-yl]amino]phenyl]-(1,1-dioxo-1,4-thiazinan-4-yl)methanone	Clc1ccc(cc1)c2ccnc(Nc3ccc(cc3)C(=O)N4CCS(=O)(=O)CC4)n2	C21 H19 Cl N4 O3 S	442.919	0	Free base/acid	1				100.63	3.57	4
4-chloro-5-ethyl-2-methyl-N-[[4-(4-methylphenoxy)phenyl]methyl]pyrazole-3-carboxamide	MMV688934	VECTOR CONTROL	4-chloro-5-ethyl-2-methyl-N-[[4-(4-methylphenoxy)phenyl]methyl]pyrazole-3-carboxamide	CCc1nn(C)c(C(=O)NCc2ccc(Oc3ccc(C)cc3)cc2)c1Cl	C21 H22 Cl N3 O2	383.871	0	None	#N/A	Tolfenpyrad	CAS-129558-76-5		56.15	5.23	3
2-chloro-N-[[4-(trifluoromethoxy)phenyl]carbamoyl]benzamide	MMV689404	VECTOR CONTROL	2-chloro-N-[[4-(trifluoromethoxy)phenyl]carbamoyl]benzamide	FC(F)(F)Oc1ccc(NC(=O)NC(=O)c2ccccc2Cl)cc1	C15 H10 Cl F3 N2 O3	358.7	0	None	#N/A	Triflumuron	CAS-64628-44-0		67.43	5.18	3
(NE)-N-[3-[(2-chlorothiazol-5-yl)methyl]-5-methyl-1,3,5-oxadiazinan-4-ylidene]nitramide	MMV689409	VECTOR CONTROL	(NE)-N-[3-[(2-chloro-1,3-thiazol-5-yl)methyl]-5-methyl-1,3,5-oxadiazinan-4-ylidene]nitramide	CN1COCN(Cc2cnc(Cl)s2)/C/1=N/[N+](=O)[O-]	C8 H10 Cl N5 O3 S	291.715	0	None	#N/A	Thiamethoxam	CAS-153719-23-4		115.02	2.69	4
5-bromo-N-[4-chloro-2-methyl-6-(methylcarbamoyl)phenyl]-2-(3-chloro-2-pyridyl)pyrazole-3-carboxamide	MMV689416	VECTOR CONTROL	5-bromo-N-[4-chloro-2-methyl-6-(methylcarbamoyl)phenyl]-2-(3-chloropyridin-2-yl)pyrazole-3-carboxamide	CNC(=O)c1cc(Cl)cc(C)c1NC(=O)c2cc(Br)nn2c3ncccc3Cl	C18 H14 Br Cl2 N5 O2	483.146	0	None	#N/A	Chlorantraniliprole	CAS-500008-45-7		88.91	4.53	4
4-[[4-(4-chlorophenyl)pyrimidin-2-yl]amino]-N-(4-piperidyl)benzamide	MMV689461	ZOONOTIC & NEGLECTED DISEASES	4-[[4-(4-chlorophenyl)pyrimidin-2-yl]amino]-N-piperidin-4-ylbenzamide	Clc1ccc(cc1)c2ccnc(Nc3ccc(cc3)C(=O)NC4CCNCC4)n2	C22 H22 Cl N5 O	407.896	0	Free base/acid	1				78.94	3.52	4
4-[[4-(4-chlorophenyl)pyrimidin-2-yl]amino]-N-(2-pyrrolidin-1-ylethyl)benzamide	MMV689463	ZOONOTIC & NEGLECTED DISEASES	4-[[4-(4-chlorophenyl)pyrimidin-2-yl]amino]-N-(2-pyrrolidin-1-ylethyl)benzamide	Clc1ccc(cc1)c2ccnc(Nc3ccc(cc3)C(=O)NCCN4CCCC4)n2	C23 H24 Cl N5 O	421.923	0	Free base/acid	1				70.14	4.55	4
4-[5-(3,5-dichlorophenyl)-5-(trifluoromethyl)-4H-isoxazol-3-yl]-2-methyl-N-[2-oxo-2-(2,2,2-trifluoroethylamino)ethyl]benzamide	MMV689586	VECTOR CONTROL	4-[5-(3,5-dichlorophenyl)-5-(trifluoromethyl)-4H-1,2-oxazol-3-yl]-2-methyl-N-[2-oxo-2-(2,2,2-trifluoroethylamino)ethyl]benzamide	Cc1cc(ccc1C(=O)NCC(=O)NCC(F)(F)F)C2=NOC(C2)(c3cc(Cl)cc(Cl)c3)C(F)(F)F	C22 H17 Cl2 F6 N3 O3	556.285	0	None	#N/A	Fluralaner	CAS-864731-61-3		79.78	5.18	2
N2-tert-butyl-9-(4-piperidylmethyl)-N8-[3-(trifluoromethyl)phenyl]purine-2,8-diamine	MMV689625	ZOONOTIC & NEGLECTED DISEASES	2-N-tert-butyl-9-(piperidin-4-ylmethyl)-8-N-[3-(trifluoromethyl)phenyl]purine-2,8-diamine	CC(C)(C)Nc1ncc2nc(Nc3cccc(c3)C(F)(F)F)n(CC4CCNCC4)c2n1	C22 H28 F3 N7	447.5	0	Free base/acid	1				79.69	4.42	4
N2-tert-butyl-9-(pyrrolidin-3-ylmethyl)-N8-[3-(trifluoromethyl)phenyl]purine-2,8-diamine	MMV689626	ZOONOTIC & NEGLECTED DISEASES	2-N-tert-butyl-9-(pyrrolidin-3-ylmethyl)-8-N-[3-(trifluoromethyl)phenyl]purine-2,8-diamine	CC(C)(C)Nc1ncc2nc(Nc3cccc(c3)C(F)(F)F)n(CC4CCNC4)c2n1	C21 H26 F3 N7	433.473	0	Free base/acid	1				79.69	3.97	4
[4-[[4-(4-chlorophenyl)pyrimidin-2-yl]amino]phenyl]-[3-(3-methyl-1,2,4-oxadiazol-5-yl)azetidin-1-yl]methanone	MMV689635	ZOONOTIC & NEGLECTED DISEASES	[4-[[4-(4-chlorophenyl)pyrimidin-2-yl]amino]phenyl]-[3-(3-methyl-1,2,4-oxadiazol-5-yl)azetidin-1-yl]methanone	Cc1noc(n1)C2CN(C2)C(=O)c3ccc(Nc4nccc(n4)c5ccc(Cl)cc5)cc3	C23 H19 Cl N6 O2	446.889	0	Free base/acid	1				97.04	3.63	4
[4-[[4-(4-chlorophenyl)pyrimidin-2-yl]amino]phenyl]-[(3R)-3-(hydroxymethyl)pyrrolidin-1-yl]methanone	MMV691936	ZOONOTIC & NEGLECTED DISEASES	[4-[[4-(4-chlorophenyl)pyrimidin-2-yl]amino]phenyl]-[(3R)-3-(hydroxymethyl)pyrrolidin-1-yl]methanone	OC[C@@H]1CCN(C1)C(=O)c2ccc(Nc3nccc(n3)c4ccc(Cl)cc4)cc2	C22 H21 Cl N4 O2	408.881	0	Free base/acid	1				78.35	3.71	4
[4-[[4-[3-chloro-5-(trifluoromethyl)phenyl]pyrimidin-2-yl]amino]phenyl]-(3-hydroxyazetidin-1-yl)methanone	MMV691942	ZOONOTIC & NEGLECTED DISEASES	[4-[[4-[3-chloro-5-(trifluoromethyl)phenyl]pyrimidin-2-yl]amino]phenyl]-(3-hydroxyazetidin-1-yl)methanone	OC1CN(C1)C(=O)c2ccc(Nc3nccc(n3)c4cc(Cl)cc(c4)C(F)(F)F)cc2	C21 H16 Cl F3 N4 O2	448.826	0	Free base/acid	1				78.35	4.4	4
N8-[3-chloro-5-(trifluoromethyl)phenyl]-N2-isopropyl-9-(4-piperidyl)purine-2,8-diamine	MMV692107	ZOONOTIC & NEGLECTED DISEASES	8-N-[3-chloro-5-(trifluoromethyl)phenyl]-9-piperidin-4-yl-2-N-propan-2-ylpurine-2,8-diamine	CC(C)Nc1ncc2nc(Nc3cc(Cl)cc(c3)C(F)(F)F)n(C4CCNCC4)c2n1	C20 H23 Cl F3 N7	453.892	0	Free base/acid	1				79.69	4.31	4
4-[[4-(3,4-dichlorophenyl)pyrimidin-2-yl]amino]-N-[2-(dimethylamino)ethyl]benzamide	MMV692115	ZOONOTIC & NEGLECTED DISEASES	4-[[4-(3,4-dichlorophenyl)pyrimidin-2-yl]amino]-N-[2-(dimethylamino)ethyl]benzamide	CN(C)CCNC(=O)c1ccc(Nc2nccc(n2)c3ccc(Cl)c(Cl)c3)cc1	C21 H21 Cl2 N5 O	430.33	0	Free base/acid	1				70.15	4.75	4
N8-[3-chloro-5-(trifluoromethyl)phenyl]-9-(4-piperidyl)-N2-tetrahydropyran-4-yl-purine-2,8-diamine	MMV692623	ZOONOTIC & NEGLECTED DISEASES	8-N-[3-chloro-5-(trifluoromethyl)phenyl]-2-N-(oxan-4-yl)-9-piperidin-4-ylpurine-2,8-diamine	FC(F)(F)c1cc(Cl)cc(Nc2nc3cnc(NC4CCOCC4)nc3n2C5CCNCC5)c1	C22 H25 Cl F3 N7 O	495.928	0	Free base/acid	1				88.92	3.42	4
[4-[[4-[3-chloro-4-(trifluoromethyl)phenyl]pyrimidin-2-yl]amino]phenyl]-(3-hydroxyazetidin-1-yl)methanone	MMV692630	ZOONOTIC & NEGLECTED DISEASES	[4-[[4-[3-chloro-4-(trifluoromethyl)phenyl]pyrimidin-2-yl]amino]phenyl]-(3-hydroxyazetidin-1-yl)methanone	OC1CN(C1)C(=O)c2ccc(Nc3nccc(n3)c4ccc(c(Cl)c4)C(F)(F)F)cc2	C21 H16 Cl F3 N4 O2	448.826	0	Free base/acid	1				78.34	4.4	4
N8-[3-chloro-5-(trifluoromethyl)phenyl]-N2-(cyclopropylmethyl)-9-(4-piperidyl)purine-2,8-diamine	MMV692857	ZOONOTIC & NEGLECTED DISEASES	8-N-[3-chloro-5-(trifluoromethyl)phenyl]-2-N-(cyclopropylmethyl)-9-piperidin-4-ylpurine-2,8-diamine	FC(F)(F)c1cc(Cl)cc(Nc2nc3cnc(NCC4CC4)nc3n2C5CCNCC5)c1	C21 H23 Cl F3 N7	465.902	0	Free base/acid	1				79.69	4.4	4
N8-(3-chloro-5-fluoro-phenyl)-N2-isopropyl-9-(4-piperidyl)purine-2,8-diamine	MMV692861	ZOONOTIC & NEGLECTED DISEASES	8-N-(3-chloro-5-fluorophenyl)-9-piperidin-4-yl-2-N-propan-2-ylpurine-2,8-diamine	CC(C)Nc1ncc2nc(Nc3cc(F)cc(Cl)c3)n(C4CCNCC4)c2n1	C19 H23 Cl F N7	403.884	0	Free base/acid	1				79.69	3.57	4
N8-[3-chloro-5-(trifluoromethyl)phenyl]-N2,N2-dimethyl-9-(4-piperidyl)purine-2,8-diamine	MMV693130	ZOONOTIC & NEGLECTED DISEASES	8-N-[3-chloro-5-(trifluoromethyl)phenyl]-2-N,2-N-dimethyl-9-piperidin-4-ylpurine-2,8-diamine	CN(C)c1ncc2nc(Nc3cc(Cl)cc(c3)C(F)(F)F)n(C4CCNCC4)c2n1	C19 H21 Cl F3 N7	439.865	0	Free base/acid	1				70.9	3.93	4
N2-cyclopropyl-N8-(3,4-dichlorophenyl)-9-(4-piperidyl)purine-2,8-diamine	MMV693133	ZOONOTIC & NEGLECTED DISEASES	2-N-cyclopropyl-8-N-(3,4-dichlorophenyl)-9-piperidin-4-ylpurine-2,8-diamine	Clc1ccc(Nc2nc3cnc(NC4CC4)nc3n2C5CCNCC5)cc1Cl	C19 H21 Cl2 N7	418.323	0	Free base/acid	1				79.69	3.79	4
4-fluoro-N-[1-(1-methyl-4-piperidyl)-4-piperidyl]benzothiophene-2-carboxamide	MMV753519	DRUG-RESISTANT MALARIA	4-fluoro-N-[1-(1-methylpiperidin-4-yl)piperidin-4-yl]-1-benzothiophene-2-carboxamide	CN1CCC(CC1)N2CCC(CC2)NC(=O)c3cc4c(F)cccc4s3	C20 H26 F N3 O S	375.503	0	None	#N/A				63.81	2.62	4
4-[[4-[4-chloro-3-(trifluoromethyl)phenyl]pyrimidin-2-yl]amino]-N-[3-(dimethylamino)cyclobutyl]benzamide	MMV884814	ZOONOTIC & NEGLECTED DISEASES	4-[[4-[4-chloro-3-(trifluoromethyl)phenyl]pyrimidin-2-yl]amino]-N-[3-(dimethylamino)cyclobutyl]benzamide	CN(C)C1CC(C1)NC(=O)c2ccc(Nc3nccc(n3)c4ccc(Cl)c(c4)C(F)(F)F)cc2	C24 H23 Cl F3 N5 O	489.921	0	Free base/acid	1				70.15	5.03	3
9-(3-aminocyclobutyl)-N2-tert-butyl-N8-[3-chloro-5-(trifluoromethyl)phenyl]purine-2,8-diamine	MMV892517	ZOONOTIC & NEGLECTED DISEASES	9-(3-aminocyclobutyl)-2-N-tert-butyl-8-N-[3-chloro-5-(trifluoromethyl)phenyl]purine-2,8-diamine	CC(C)(C)Nc1ncc2nc(Nc3cc(Cl)cc(c3)C(F)(F)F)n([C@@H]4C[C@@H](N)C4)c2n1	C20 H23 Cl F3 N7	453.892	0	Free base/acid	1				93.68	4.11	4
N8-(3,5-dichlorophenyl)-9-(4-piperidyl)-N2-(2,2,2-trifluoroethyl)purine-2,8-diamine	MMV892523	ZOONOTIC & NEGLECTED DISEASES	8-N-(3,5-dichlorophenyl)-9-piperidin-4-yl-2-N-(2,2,2-trifluoroethyl)purine-2,8-diamine	FC(F)(F)CNc1ncc2nc(Nc3cc(Cl)cc(Cl)c3)n(C4CCNCC4)c2n1	C18 H18 Cl2 F3 N7	460.284	0	Free base/acid	1				79.69	4.31	4
N8-[3-chloro-5-(trifluoromethyl)phenyl]-N2-(1-methylcyclopropyl)-9-pyrrolidin-3-yl-purine-2,8-diamine	MMV893256	ZOONOTIC & NEGLECTED DISEASES	8-N-[3-chloro-5-(trifluoromethyl)phenyl]-2-N-(1-methylcyclopropyl)-9-pyrrolidin-3-ylpurine-2,8-diamine	CC1(CC1)Nc2ncc3nc(Nc4cc(Cl)cc(c4)C(F)(F)F)n(C5CCNC5)c3n2	C20 H21 Cl F3 N7	451.876	0	Free base/acid	1				79.69	4.21	4
N-[1-[4-[[4-[3-chloro-5-(trifluoromethyl)phenyl]pyrimidin-2-yl]amino]benzoyl]pyrrolidin-3-yl]methanesulfonamide	MMV893278	ZOONOTIC & NEGLECTED DISEASES	N-[1-[4-[[4-[3-chloro-5-(trifluoromethyl)phenyl]pyrimidin-2-yl]amino]benzoyl]pyrrolidin-3-yl]methanesulfonamide	CS(=O)(=O)NC1CCN(C1)C(=O)c2ccc(Nc3nccc(n3)c4cc(Cl)cc(c4)C(F)(F)F)cc2	C23 H21 Cl F3 N5 O3 S	539.958	0	Free base/acid	1				112.67	3.99	3
N8-[3,5-bis(trifluoromethyl)phenyl]-N2-isopropyl-9-(4-piperidyl)purine-2,8-diamine	MMV893415	ZOONOTIC & NEGLECTED DISEASES	8-N-[3,5-bis(trifluoromethyl)phenyl]-9-piperidin-4-yl-2-N-propan-2-ylpurine-2,8-diamine	CC(C)Nc1ncc2nc(Nc3cc(cc(c3)C(F)(F)F)C(F)(F)F)n(C4CCNCC4)c2n1	C21 H23 F6 N7	487.445	0	Free base/acid	1				79.69	4.58	4
N8-[3,5-bis(trifluoromethyl)phenyl]-N2-(cyclopropylmethyl)-9-(4-piperidyl)purine-2,8-diamine	MMV893417	ZOONOTIC & NEGLECTED DISEASES	8-N-[3,5-bis(trifluoromethyl)phenyl]-2-N-(cyclopropylmethyl)-9-piperidin-4-ylpurine-2,8-diamine	FC(F)(F)c1cc(Nc2nc3cnc(NCC4CC4)nc3n2C5CCNCC5)cc(c1)C(F)(F)F	C22 H23 F6 N7	499.455	0	Free base/acid	1				79.69	4.68	4
N8-[3-chloro-5-(trifluoromethyl)phenyl]-N2-cyclopropyl-N2-methyl-9-(4-piperidyl)purine-2,8-diamine	MMV897662	ZOONOTIC & NEGLECTED DISEASES	8-N-[3-chloro-5-(trifluoromethyl)phenyl]-2-N-cyclopropyl-2-N-methyl-9-piperidin-4-ylpurine-2,8-diamine	CN(C1CC1)c2ncc3nc(Nc4cc(Cl)cc(c4)C(F)(F)F)n(C5CCNCC5)c3n2	C21 H23 Cl F3 N7	465.902	0	Free base/acid	1				70.9	4.42	4
2-fluoro-N-[(4-hydroxychroman-4-yl)methyl]benzenesulfonamide	MMV936405	DRUG-RESISTANT MALARIA	2-fluoro-N-[(4-hydroxy-2,3-dihydrochromen-4-yl)methyl]benzenesulfonamide	OC1(CNS(=O)(=O)c2ccccc2F)CCOc3ccccc13	C16 H16 F N O4 S	337.366	0	None	#N/A		CAS-1396887-76-5		84.01	1.74	4
3-[[4-[3-(trifluoromethyl)phenoxy]-1-piperidyl]methyl]pyrrolidin-3-ol	MMV959706	DRUG-RESISTANT MALARIA	3-[[4-[3-(trifluoromethyl)phenoxy]piperidin-1-yl]methyl]pyrrolidin-3-ol	OC1(CN2CCC(CC2)Oc3cccc(c3)C(F)(F)F)CCNC1	C17 H23 F3 N2 O2	344.372	0	None	#N/A				44.73	1.7	4
4-[(1-thieno[3,2-b]pyridin-7-yl-4-piperidyl)methyl]morpholine	MMV962005	DRUG-RESISTANT MALARIA	4-[(1-thieno[3,2-b]pyridin-7-ylpiperidin-4-yl)methyl]morpholine	C(C1CCN(CC1)c2ccnc3ccsc23)N4CCOCC4	C17 H23 N3 O S	317.449	0	None	#N/A				56.84	2.51	4
N,N-dimethyl-2-(4-thieno[3,2-b]pyridin-7-yl-1,4-diazepan-1-yl)ethanamine	MMV974630	DRUG-RESISTANT MALARIA	N,N-dimethyl-2-(4-thieno[3,2-b]pyridin-7-yl-1,4-diazepan-1-yl)ethanamine	CN(C)CCN1CCCN(CC1)c2ccnc3ccsc23	C16 H24 N4 S	304.454	0	None	#N/A				50.84	2.29	4
4-[3-chloro-5-(trifluoromethyl)phenyl]-N-[2-(4-methoxyphenyl)ethyl]pyrimidin-2-amine	MMV977436	ZOONOTIC & NEGLECTED DISEASES	4-[3-chloro-5-(trifluoromethyl)phenyl]-N-[2-(4-methoxyphenyl)ethyl]pyrimidin-2-amine	COc1ccc(CCNc2nccc(n2)c3cc(Cl)cc(c3)C(F)(F)F)cc1	C20 H17 Cl F3 N3 O	407.817	0	Free base/acid	1				47.04	5.83	3
N-[[2-(diethylaminomethyl)phenyl]methyl]thieno[3,2-b]pyridin-7-amine	MMV978042	DRUG-RESISTANT MALARIA	N-[[2-(diethylaminomethyl)phenyl]methyl]thieno[3,2-b]pyridin-7-amine	CCN(CC)Cc1ccccc1CNc2ccnc3ccsc23	C19 H23 N3 S	325.471	0	None	#N/A				56.4	4.14	4
2-[2-[[3-methyl-1-(2-pyridyl)butyl]amino]ethyl]phenol	MMV979319	DRUG-RESISTANT MALARIA	2-[2-[(3-methyl-1-pyridin-2-ylbutyl)amino]ethyl]phenol	CC(C)CC(NCCc1ccccc1O)c2ccccn2	C18 H24 N2 O	284.396	0	None	#N/A		CAS-1795488-23-1		45.15	3.81	4
3-[2-[(2-ethylsulfanylcyclohexyl)amino]ethyl]oxazolo[4,5-b]pyridin-2-one	MMV979930	DRUG-RESISTANT MALARIA	3-[2-[(2-ethylsulfanylcyclohexyl)amino]ethyl]-[1,3]oxazolo[4,5-b]pyridin-2-one	CCSC1CCCCC1NCCN2C(=O)Oc3cccnc23	C16 H23 N3 O2 S	321.438	0	None	#N/A				79.76	2.93	4
5-(3,4-dichlorophenyl)-N-[2-(1-piperidyl)ethyl]pyridine-3-carboxamide	MMV981619	DRUG-RESISTANT MALARIA	5-(3,4-dichlorophenyl)-N-(2-piperidin-1-ylethyl)pyridine-3-carboxamide	Clc1ccc(cc1Cl)c2cncc(c2)C(=O)NCCN3CCCCC3	C19 H21 Cl2 N3 O	378.296	0	None	#N/A				45.23	3.79	4

## Sheet: VEC PLATE
CompoundID	AREA OF RESEARCH	Smiles	Compound Name	Chemical class
MMV002231	VECTOR CONTROL	O[C@](\C(=C\C=C\[C@@H]([C@@H](\C(=C\C[C@@]([H])(O[C@@]1(CC[C@H](C)[C@@]([H])(C2CCCCC2)O1)C3)C[C@]3([H])OC4=O)\C)O[C@@H]5O[C@H]([C@H](O)[C@@H](OC)C5)C)C)\CO6)([C@]47[H])[C@@]6([H])\C(\C(=C7)C)=N/O	Selamectin	Macrocyclic Lactone
MMV002287	VECTOR CONTROL	CC(Cn1c([N+]([O-])=O)cnc1C)O	Secnidazole	Nitro imidazol
MMV002371	VECTOR CONTROL	COC(CCCC(C\C=C\C(\C)=C\C(OC(C)C)=O)C)(C)C	Methoprene	Ester
MMV002519	VECTOR CONTROL	O=C1[C@]2([H])[C@@]([H])(COc(cc(OC)c(OC)c3)c23)Oc(c4c(O[C@@H](C(=C)C)C4)cc5)c15	Rotenone
MMV003872	VECTOR CONTROL	CCOP(Oc1nc(C(C)C)nc(C)c1)(OCC)=S	Diazinon	Organophosphate
MMV003891	VECTOR CONTROL	CCOC(CC(C(OCC)=O)SP(OC)(OC)=S)=O	Malathion	Organophosphate
MMV003958	VECTOR CONTROL	CCOP(Oc1c(Cl)cc(Cl)c(Cl)n1)(OCC)=S	Chlorpyrifos	Organophosphate
MMV003972	VECTOR CONTROL	CNC(O\N=C(/SC)\C)=O	Methomyl	Carbamate
MMV003974	VECTOR CONTROL	COP(Oc1ccc(Sc2ccc(OP(OC)(OC)=S)cc2)cc1)(OC)=S	Lavifos	Organophosphate
MMV003975	VECTOR CONTROL	CNC(Oc1c(c2ccc1)OC(C)(C)O2)=O	Bendiocarb	Carbamate
MMV003977	VECTOR CONTROL	CNC(Oc1c(OC(C)C)cccc1)=O	Propoxur	Carbamate
MMV004017	VECTOR CONTROL	C\C=C(\C(O[C@@H]1[C@]([C@@H]([C@H]2OC3)[C@@]3(C(OC)=O)[C@H](OC(=O)C)C1)(CO[C@@]4(C(OC)=O)O)[C@@H]4[C@@]([C@]56[C@@]([C@H]7C[C@@H]5O[C@H]8[C@]7(O)C=CO8)(C)O6)(C)[C@@H]2O)=O)/C	Azadirachtin	Natural compound
MMV027339	VECTOR CONTROL	c1c(NC(Nc2cc(C(F)(F)F)c(Cl)cc2)=O)cc(C(F)(F)F)c(Cl)c1	Flucofuron
MMV078538	VECTOR CONTROL	C(=O)(c1c(cccc1F)F)NC(=O)Nc(cc2)ccc2Cl	Diflubenzuron	Benzoyl urea
MMV083774	VECTOR CONTROL	n1(nc(C#N)c(S(C(F)(F)F)=O)c1N)c2c(Cl)cc(C(F)(F)F)cc2Cl	Fipronil	Substituted aminopyrazole
MMV1501398	VECTOR CONTROL	C(C1C(C)(C)C1C(=O)OCN2C(C(CCCC3)=C3C2=O)=O)=C(C)C	Tetramethrin	Synthetic Pyrethroid
MMV1577452	VECTOR CONTROL	c1ccc(I(OC(C(F)(F)F)=O)OC(C(F)(F)F)=O)cc1	[Bis(trifluoroacetoxy)iodo]benzene	Iodobenzene
MMV1577453	VECTOR CONTROL	Cc1c(C)c(OC(N(C)C)=O)nc(N(C)C)n1	Pirimicarb	Pyrimidine carbamate
MMV1577454	VECTOR CONTROL	O[C@@](\C(=C\C=C\[C@@H]([C@@H](\C(\C)=C\C[C@@H](O[C@@]1(C=C[C@@H](C)[C@H]([C@H](C)[R])O1)C2)C[C@H]2OC3=O)O[C@@H]4O[C@@H](C)[C@H](O[C@H]5O[C@H](C)[C@@H](O)[C@H](OC)C5)[C@@H](OC)C4)C)\CO6)([C@H]3C=C(C)[C@H]7O)C67	Abamectin	Macrocycle
MMV1577455	VECTOR CONTROL	CCN(c1nc(OP(OC)(OC)=S)cc(C)n1)CC	Pirimiphos-methyl	Organophosphorus
MMV1577456	VECTOR CONTROL	Cc1c(c2ccccc2)cccc1COC([C@H]3C(C)(C)[C@H]3C=C(C(F)(F)F)Cl)=O	Bifenthrin	Pyrethroid
MMV1577458	VECTOR CONTROL	CCOCn1c(C(F)(F)F)c(Br)c(C#N)c1c2ccc(Cl)cc2	Chlorfenapyr	Pyrole
MMV1577459	VECTOR CONTROL	COP(Oc1c(Cl)cc(Cl)c(Cl)n1)(OC)=S	Chlorpyrifos-methyl	Organophosphorus
MMV1577460	VECTOR CONTROL	N(Cc(cnc1Cl)s1)\C(=N\[N+]([O-])=O)\NC	Clothianidin	Substituted guanidine
MMV1577461	VECTOR CONTROL	CNC(c1c(NC(c2n(c3c(Cl)cccn3)nc(Br)c2)=O)c(C)cc(C#N)c1)=O	Cyantraniliprole	Substituted pyrazole
MMV1577462	VECTOR CONTROL	CC1(C(C(OC(c2cc(Oc3ccccc3)c(F)cc2)C#N)=O)C1C=C(Cl)Cl)C	Cyfluthrin	Ester pyrethroid
MMV1577463	VECTOR CONTROL	CC(c1c(NC(NC(C)(C)C)=S)c(C(C)C)cc(Oc2ccccc2)c1)C	Diafenthiuron	Thiourea
MMV1577464	VECTOR CONTROL	CN\C(\N[N+]([O-])=O)=N\CC1COCC1	Dinotefuran	Nitro guanidine
MMV1577465	VECTOR CONTROL	CCS(c1c(C#N)nn(c2c(Cl)cc(C(F)(F)F)cc2Cl)c1N)=O	Ethiprole	Aminopyrazole
MMV1577466	VECTOR CONTROL	CCOc1ccc(C(C)(C)COCc2cc(Oc3ccccc3)ccc2)cc1	Etofenprox	Aryl ether
MMV1577467	VECTOR CONTROL	Cc1c(C=NOCc2ccc(C(OC(C)(C)C)=O)cc2)c(Oc3ccccc3)n(C)n1	Fenpyroximate	Pyrazoleoxime
MMV1577468	VECTOR CONTROL	N#CCNC(c1c(C(F)(F)F)ccnc1)=O	Flonicamid	Pyridine
MMV1577469	VECTOR CONTROL	O=C1OCC(N(CC(F)F)Cc2cnc(Cl)cc2)=C1	Flupyradifurone	Lactone
MMV1577470	VECTOR CONTROL	[H][C@@]1([C@](C(Cl)(Cl)[C@@]23Cl)(Cl)C(Cl)=C2Cl)[C@@]3([H])[C@@H](Cl)[C@H](Cl)C1	Chlorindan	Chlorohydrocarbon
MMV1577471	VECTOR CONTROL	CC1(CNC(=NN=C(C=Cc2ccc(C(F)(F)F)cc2)C=Cc3ccc(C(F)(F)F)cc3)NC1)C	Hydramethylnon	Substituted hydrazones
MMV1577472	VECTOR CONTROL	[O-][N+](\N=C(\N(Cc1cnc(Cl)cc1)CC2)/N2)=O	Imidacloprid	Chloronicotinyl nitroguanidine
MMV1577473	VECTOR CONTROL	COC(N(c1ccc(OC(F)(F)F)cc1)C(N2N=C([C@@]3(C(OC)=O)OC2)c(c4C3)ccc(Cl)c4)=O)=O	Indoxacarb	Oxadiazine
MMV1577474	VECTOR CONTROL	FC(Oc1ccc(NC(N\N=C(/c2cc(C(F)(F)F)ccc2)\Cc3ccc(C#N)cc3)=O)cc1)(F)F	Metaflumizone	Substituted hydrazones
MMV1577889	VECTOR CONTROL	O([C@@H]1O[C@H]([C@H](OC)[C@@H](OCC)[C@H]1OC)C)[C@H](C[C@@]([H])(CC[C@@]([H])([C@@]2([H])C(C([C@@H]([C@H](CCC[C@H](CC)OC(C2)=O)O[C@H]3CC[C@H](N(C)C)[C@@H](C)O3)C)=O)=C4)[C@@]45[H])[C@]56[H])C6	Spinetoram	Macrolcycle
MMV1577890	VECTOR CONTROL	c1nc(C(F)(F)F)ccc1C(C)S(C)(=NC#N)=O	Sulfoxaflor	Sulfoximine
MMV1578924	VECTOR CONTROL	[C@](O)(\C(=C\C=C\[C@H](C)C\C(\C)=C\C[C@@]([H])(O[C@@]1(CC[C@H](C)[C@@H]([R])O1)C2)C[C@]2([H])OC3=O)\CO4)([C@@]3([H])C=C(C)[C@H]5O)[C@]45[H]	Milbemectin	Macrocycle
MMV1633823	VECTOR CONTROL	CO[C@@H]1[C@@H](O)[C@H](C)O[C@@H](O[C@@H]2[C@@H](OC)C[C@H](O[C@@H]([C@@H](C)\C=C\C=C(\[C@](O)([C@H]3[C@H](O)C(C)=C4)[C@@H]4C(=O)O[C@H]5C[C@@H]6O[C@]7(O[C@H](C8CCCCC8)[C@@H](C)C=C7)C5)/CO3)\C(=C\C6)\C)O[C@H]2C)C1	Doramectin	Macrocyclic Lactone
MMV1633824	VECTOR CONTROL	CC(Oc1ncccc1)COc2ccc(Oc3ccccc3)cc2	Pyriproxyfen	Pyridine
MMV1633825	VECTOR CONTROL	O=C(Nc1cc(Oc2c(Cl)cc(C(F)(F)F)cn2)c(Cl)cc1)NC(c3c(F)cccc3F)=O	Fluazuron	Benzoyl urea
MMV1633826	VECTOR CONTROL	N#Cc1c(N)nc(NC2CC2)nc1N	Dicyclanil	Aminopyrimidine
MMV1633827	VECTOR CONTROL	CN(C1CC2)C2CC(C#N)C1	3-Tropanecarbonitrile	Cyanotropane
MMV1633828	VECTOR CONTROL	CO\N=C(/[C@H](C)C(\C(=C\C(C)C)\C)O[C@@]12O[C@H]3C[C@@](OC(=O)C([C@@](O)([C@@H]4O5)\C(\C5)=C\C=C\[C@H](C)C\C(\C)=C\C3)C=C(C)C4)(O)C1)\C2	Moxidectin	Macrocyclic Lactone
MMV1633829	VECTOR CONTROL	CC[C@@H]([C@@H]1[C@@H](C)C=C[C@@]2(O[C@H]3C[C@H](OC(=O)[C@@H]([C@@](O)([C@@H]4O5)\C(\C5)=C\C=C\[C@H](C)[C@H](O[C@@H]6O[C@@H](C)[C@H](O[C@@H]7O[C@@H](C)[C@@H](NC(=O)C)[C@@H](OC)C7)[C@@H](OC)C6)\C(\C)=C\C3)C=C(C)[C@H]4O)C2)O1)C	Eprinomectin	Macrocyclic Lactone
MMV1634079	VECTOR CONTROL	Cc1cc(ccc1NC(N(C)C)=S)Cl	Chlormethiuron	Thiourea
MMV1634080	VECTOR CONTROL	O=C1C(=C(C=NN1c2ccc(c(c2)Cl)Cl)OCc3ccc(nc3)Cl)Cl	Dayoutong	Pyridazine compound
MMV1634081	VECTOR CONTROL	CN1C(C(C(N(C1=O)C)=O)C(Nc2ccc(c(c2)Cl)Cl)=O)=O	Fenoxacrim	pyrimidone compound
MMV1634082	VECTOR CONTROL	CCCCOC(c1c(cnc2c1cccc2)C)=O	Methoquin-butyl	Quinoline ester
MMV1634083	VECTOR CONTROL	Clc1cccc2c1snc2	Benclothiaz	Benzothiazole
MMV1634506	VECTOR CONTROL	CC(=CC1C(C1(C)C)C(OC(c2cccc(c2)Oc3ccccc3)C#N)=O)C	Cyphenothrin	Synthetic Pyrethroid
MMV1634507	VECTOR CONTROL	CC1(C(C1C(OC(c2ccc(c(c2)Oc3ccccc3)F)C#N)=O)\C=C(\c4ccc(cc4)Cl)/Cl)C	Flumethrin	Synthetic Pyrethroid
MMV1793194	VECTOR CONTROL	[O-][N+](\C=C(/N1)\SCCC1)=O	Nithiazine	Nitro guanidine
MMV1794204	VECTOR CONTROL	c1(c(Cl)cccc1)C(\C(=C(/SC=C2c3ccccc3)\N2)\C#N)=O	Thiapronil	Thiazole
MMV1794205	VECTOR CONTROL	c1(c(F)cccc1)c2ccc(OCC(=O)N3CCC(N4CCN(CC)CC4)CC3)cc2
MMV1794206	VECTOR CONTROL	c1(c(Cl)c(C(C)F)ncn1)NCCc2ccc(OC(F)(F)F)cc2	Flufenerim	Pyrimidine amine
MMV1794207	VECTOR CONTROL	n1(c(N)c(S(C)=O)c(C(=O)C)n1)c2c(Cl)cc(C(F)(F)F)cc2Cl	Acetoprole	Aryl pyrazole
MMV1794209	VECTOR CONTROL	c1(cccc2)c2C(=O)C(C(C)(C)C=C)=C(O)C1=O	Dunniol	Naphthoquinone
MMV1794210	VECTOR CONTROL	C1C2(c3ccc(OCc4nc(cc(C(=O)NCc5ccco5)cc6)c6[nH]4)cc3)CC(CC(C2)C7)CC17		Benzimidazole
MMV1794211	VECTOR CONTROL	c1(ccc(c2c(C)c(OCc3ccccc3\C(=C/OC)\C(=O)OC)n(C)n2)c(C)c1)C		Pyrazole
MMV1794212	VECTOR CONTROL	c1cc(C)c(N(C(c2n(c3ncccc3Cl)nc(Br)c2)=O)CN(C(C)C)C4=O)c4c1		Aryl pyrazole
MMV1794213	VECTOR CONTROL	n1(c(C(=O)Nc2c(Cl)cc(Cl)cc2C(=O)NC(C#N)(C)C)cc(Cl)n1)c3c(Cl)cccn3		Aryl pyrazole
MMV1794214	VECTOR CONTROL	c1(cc(\C=N\c2c(SC(F)(F)F)c(C#N)nn2c3c(Cl)cc(C(F)(F)F)cc3Cl)ccc1O)OC	Vaniliprole	Aryl pyrazole
MMV1794215	VECTOR CONTROL	C(c1c(c(n(n1)c2c(cc(cc2Cl)C(F)(F)F)Cl)NCc3ncccc3)SC(F)F)#N	Pyriprole	Phenylpyrazole
MMV1794216	VECTOR CONTROL	C1=NN(Cc2ccccc2)C(=O)C=C1OCCNC(OCC)=O	NC 196	Pyridazine compound
MMV1796254	VECTOR CONTROL	C(c1cccc(OC(=O)NC)c1)(CC)CC.O(c2cccc(C(C)CCC)c2)C(=O)NC	Bufencarb	Neonictinoid
MMV1796401	VECTOR CONTROL	CC[C@H]1OC(=O)C[C@@H]([C@H](C=C(C)[C@H](C[C@@H](O[C@H]2[C@H](OC)[C@H](OC)[C@@H](OC)[C@H](C)O2)C3)[C@@H]34)[C@H]45)C(=C5)C(=O)[C@H](C)[C@@H](O[C@@H]6O[C@H](C)[C@@H](N(C)C)CC6)CCC1.CC[C@H]7OC(=O)C[C@@H]([C@H](C=C[C@H]8[C@H]9C[C@H](O[C@H]%10[C@H](OC)[C@H](OC)[C@@H](OC)[C@H](C)O%10)C8)[C@H]9%11)C(=C%11)C(=O)[C@H](C)[C@@H](O[C@@H]%12O[C@H](C)[C@@H](N(C)C)CC%12)CCC7	Spinosad	Spinosyns macrocycle
MMV637085	VECTOR CONTROL	OB(O)O	Boric Acid	Boric acid
MMV637136	VECTOR CONTROL	CNC(Oc1c(c2ccc1)cccc2)=O	Carbaryl	Naphthalene carbamate
MMV637769	VECTOR CONTROL	CC1(C(C(OCc2cc(Oc3ccccc3)ccc2)=O)C1C=C(Cl)Cl)C	Permethrin	Pyrethroid
MMV672931	VECTOR CONTROL	O[C@](\C(=C\C=C\[C@@H]([C@@H](\C(=C\C[C@@]([H])(O[C@@]1(CC[C@H](C)[C@]([H])(O1)[C@@H](C)CC)C2)C[C@]2([H])OC3=O)\C)O[C@@H]4O[C@H]([C@H](O[C@@H]5O[C@H]([C@H](O)[C@@H](OC)C5)C)[C@@H](OC)C4)C)C)\CO6)([C@@]3([H])C=C([C@H]7O)C)[C@]67[H]	Ivermectin	Macr. Lactone
MMV673126	VECTOR CONTROL	CCN(\C(\NC)=C\[N+]([O-])=O)Cc1cnc(Cl)cc1		Neonictinoid
MMV688934	VECTOR CONTROL	CCc1c(Cl)c(C(NCc2ccc(Oc3ccc(C)cc3)cc2)=O)n(C)n1	Tolfenpyrad
MMV689404	VECTOR CONTROL	O=C(NC(=O)c1c(Cl)cccc1)Nc2ccc(OC(F)(F)F)cc2	Triflumuron	Benzoyl urea
MMV689409	VECTOR CONTROL	CN1\C(=N/[N+]([O-])=O)\N(Cc2sc(Cl)nc2)COC1	Thiamethoxam	Oxadiazimine
MMV689416	VECTOR CONTROL	Cc1c(NC(c2n(c3ncccc3Cl)nc(Br)c2)=O)c(C(NC)=O)cc(Cl)c1	Chlorantraniliprole	Substituted pyrazole
MMV689586	VECTOR CONTROL	c1(cc(Cl)cc(C2(C(F)(F)F)ON=C(c3cc(C)c(C(=O)NCC(NCC(F)(F)F)=O)cc3)C2)c1)Cl	Fluralaner	Isoxazoline

## Sheet: ZND PLATE
compoundID	AREA OF RESEARCH	Smiles	Original indication
MMV1542798	ZOONOTIC & NEGLECTED DISEASES	Clc1cc(C(F)(F)F)cc(Nc2n(CCC(C)N)c(c3n2)nc(NC4CCCC4)nc3)c1	MALARIA
MMV1542799	ZOONOTIC & NEGLECTED DISEASES	Clc1cc(C(F)(F)F)cc(Nc2n(CCC(C)N)c(c3n2)nc(NC(C)(C)C)nc3)c1	MALARIA
MMV1542820	ZOONOTIC & NEGLECTED DISEASES	CNc1ccc(c2n1)cc(NC(=O)c3ccc(C(F)(F)F)c(Cl)c3)cc2	MALARIA
MMV1542822	ZOONOTIC & NEGLECTED DISEASES	O=C(c1ccc(Nc2ncccc2)cc1)Nc3cc(C(=O)N4CC(C)(O)C4)ccc3	MALARIA
MMV1545674	ZOONOTIC & NEGLECTED DISEASES	Clc1cc(Nc2n(C3CCNC3)c(c4n2)cc(NC(C)(C)C)nc4)cc(C(F)(F)F)c1	MALARIA
MMV1545675	ZOONOTIC & NEGLECTED DISEASES	Clc1cc(C(F)(F)F)cc(Nc2n(C3CCNC3)c(c4n2)cc(NC(C)C)nc4)c1	MALARIA
MMV1545678	ZOONOTIC & NEGLECTED DISEASES	Clc1cc(Cl)cc(Nc2n(C3CCNC3)c(c4n2)cc(NC5CCCC5)nc4)c1	MALARIA
MMV1558322	ZOONOTIC & NEGLECTED DISEASES	Clc1cc(Nc2n(CCN(C)C)c(c3n2)cc(NC4CCC4)nc3)cc(C(F)(F)F)c1	MALARIA
MMV1558323	ZOONOTIC & NEGLECTED DISEASES	Clc1cc(Nc2n(CCN(C)C)c(c3n2)cc(NC4CCCC4)nc3)cc(C(F)(F)F)c1	MALARIA
MMV1558324	ZOONOTIC & NEGLECTED DISEASES	Clc1cc(Nc2n(C3CCNCC3)c(c4n2)cc(NC(C)C)nc4)cc(C#N)c1	MALARIA
MMV1558949	ZOONOTIC & NEGLECTED DISEASES	O=C(N1CC2(COC2)C1)c3ccc(Nc4nccc(c5cc(Cl)cc(C(F)(F)F)c5)n4)cc3	MALARIA
MMV1579822	ZOONOTIC & NEGLECTED DISEASES	Clc1cc(C(F)(F)F)cc(Nc2nc(cnc(OC3CCC3)c4)c4n2[C@@H]5CCNC5)c1	MALARIA
MMV1579936	ZOONOTIC & NEGLECTED DISEASES	OCCN1CCc(c2CC1)c(NC3(CC4C3)C4)nc(NCc5c(F)cc(F)cc5)n2	LEISHMANIASIS
MMV1592761	ZOONOTIC & NEGLECTED DISEASES	Clc1ccc2n(c1)c(c3cccc(NC4CCNC4)n3)cn2	SCREEN
MMV1593278	ZOONOTIC & NEGLECTED DISEASES	Cc1nc(NCc2ccc(F)cc2)nc(NCC(C)(C)C)c1C	CHAGAS
MMV1795508	ZOONOTIC & NEGLECTED DISEASES	Clc1cc(Nc2nc(cnc(NC3CCC3)c4)c4[nH]2)cc(C(F)(F)F)c1	MALARIA
MMV1795510	ZOONOTIC & NEGLECTED DISEASES	Clc1cc(Nc2nc(cnc(NC3CC(F)(F)C3)c4)c4n2CCNC)cc(C(F)(F)F)c1	MALARIA
MMV1828026	ZOONOTIC & NEGLECTED DISEASES	O=C(C1CC1)Nc2cccc(c3cc(c4[nH]3)nc(nc4)Nc5ccc(N6CCOCC6)cc5)c2	TUBERCULOSIS
MMV1828056	ZOONOTIC & NEGLECTED DISEASES	Fc1cccc([nH]c(C(N[C@@H](C)c2ccccc2)=O)c3)c13	TUBERCULOSIS
MMV1828058	ZOONOTIC & NEGLECTED DISEASES	Fc1ccc(OCC2Nc3nc(NC4CCC5(CCCC5)CC4)c(cc(C)cn6)c6n3)c2c1	TUBERCULOSIS
MMV1828705	ZOONOTIC & NEGLECTED DISEASES	FC(c1ccc(cc(C(N[C@@H](CCOC)c2ccccc2)=O)[nH]3)c3c1)(F)F	TUBERCULOSIS
MMV1828728	ZOONOTIC & NEGLECTED DISEASES	O1CC(CNc2c(C)c(nc(NC3(CC3)c4ccc(C#N)cc4)n2)C)C1	CHAGAS
MMV1828766	ZOONOTIC & NEGLECTED DISEASES	Fc1ccc(cc(C(N[C@@H](C)c2ccccc2)=O)[nH]3)c3c1	TUBERCULOSIS
MMV1828776	ZOONOTIC & NEGLECTED DISEASES	Cc1cnc2nc(nc(c2c1)NC(C1CC1)C1CC1)NC1COc2ccccc21	TUBERCULOSIS
MMV1828810	ZOONOTIC & NEGLECTED DISEASES	Fc1cccc(cc(C(N[C@@H](C)c2ccccc2)=O)[nH]3)c13	TUBERCULOSIS
MMV1828814	ZOONOTIC & NEGLECTED DISEASES	FC(c1ccc(Oc2cn(c3n2)cc(cc3)c4ccc(C#N)cn4)nc1)(F)F	FILARIASIS
MMV1828816	ZOONOTIC & NEGLECTED DISEASES	FC(c1ccc(cc(C(NC(CCO)C2CCCCC2)=O)[nH]3)c3c1)(F)F	TUBERCULOSIS
MMV1828832	ZOONOTIC & NEGLECTED DISEASES	S(C)(N1CCC(NC(c2cc(c3[nH]2)ccc(C(F)(F)F)c3)=O)CC1)(=O)=O	TUBERCULOSIS
MMV1828843	ZOONOTIC & NEGLECTED DISEASES	Fc1cc(cc([nH]c(\C(=N\[C@@H](C)c2ccccc2)\N)c3)c13)F	TUBERCULOSIS
MMV1828855	ZOONOTIC & NEGLECTED DISEASES	O(C(C)C)c1cccc(c2ccc(nc(Nc3c(cccn3)N(C)C)c4)n4c2)n1	FILARIASIS
MMV1828860	ZOONOTIC & NEGLECTED DISEASES	FC(c1ccc([nH]c(C(N[C@@H](C)c2ccccc2)=O)c3)c3n1)(F)F	TUBERCULOSIS
MMV1829088	ZOONOTIC & NEGLECTED DISEASES	O(C(C)C)c1nccc(c2ccc(nc(Nc3c(C)cccn3)c4)n4c2)n1	FILARIASIS
MMV1829111	ZOONOTIC & NEGLECTED DISEASES	FC(n1cc(cn1)c2ccc(nc(Nc3cc(nc(C)n3)C)c4)n4c2)F	FILARIASIS
MMV1829114	ZOONOTIC & NEGLECTED DISEASES	Fc1cccc([nH]c(C(N[C@@H](CC)c2ccccc2)=O)c3)c13	TUBERCULOSIS
MMV1829150	ZOONOTIC & NEGLECTED DISEASES	O(C1CCN(C)CC1)c2c3c(nc(Nc4ccccc4)n2)[nH]cc3c5cn(nc5)C	CRYPTOSPORIDIUM
MMV1829290	ZOONOTIC & NEGLECTED DISEASES	FC(c1ccnc(Nc2cn(c3n2)cc(cc3)c4ccc(N5CCOCC5)nc4)n1)(F)F	FILARIASIS
MMV1829345	ZOONOTIC & NEGLECTED DISEASES	Clc1ccc(nc(C(N[C@H]2C[C@@H](C[C@H]3[C@@H]2C)C3(C)C)=O)c4)n4c1	TUBERCULOSIS
MMV1829350	ZOONOTIC & NEGLECTED DISEASES	s1ccc(c(nc(NCCC)n2)NC3CCCCC3)c12	FILARIASIS
MMV1829361	ZOONOTIC & NEGLECTED DISEASES	Clc1ccc(cc(C(N[C@@H](C)c2ccccc2)=O)n3C)c3c1	TUBERCULOSIS
MMV1829377	ZOONOTIC & NEGLECTED DISEASES	FC(COc1cccc(c2ccc(nc(Nc3c(C)cccn3)c4)n4c2)n1)(F)F	FILARIASIS
MMV1829412	ZOONOTIC & NEGLECTED DISEASES	O=C(c1cc(c2[nH]1)c(C)cc(C)c2)N[C@@H](C)c3ccccc3	TUBERCULOSIS
MMV1829460	ZOONOTIC & NEGLECTED DISEASES	n1c2n(c(Nc3ccccc3)cc1Nc4cc([nH]n4)c5ccccc5)ncc2	HAT
MMV1829523	ZOONOTIC & NEGLECTED DISEASES	Fc1cc(cc([nH]c(C(NC2(CO)CCC(C)(C)CC2)=O)c3)c13)F	TUBERCULOSIS
MMV1829556	ZOONOTIC & NEGLECTED DISEASES	FC(c1ccc(cc(C(NC2(CO)CCOCC2)=O)[nH]3)c3c1)(F)F	TUBERCULOSIS
MMV1829574	ZOONOTIC & NEGLECTED DISEASES	o1c(c2ccccc2)nc(c3ccc(C)cc3)n1	FILARIASIS
MMV1829575	ZOONOTIC & NEGLECTED DISEASES	o1c(c2ccccc2)nc(c3cccc(C)c3)n1	FILARIASIS
MMV1829658	ZOONOTIC & NEGLECTED DISEASES	o1c(c2ccccc2)nc(c3ccccc3C)n1	FILARIASIS
MMV1829659	ZOONOTIC & NEGLECTED DISEASES	o1c(c2ccccc2)nc(c3c(C)cccn3)n1	FILARIASIS
MMV1848726	ZOONOTIC & NEGLECTED DISEASES	CCOc1c(C#N)cc(c2nc(Nc3cc(OC)cnc3)ncc2)cc1	SCREEN
MMV673982	ZOONOTIC & NEGLECTED DISEASES	n1c(n[nH]c1CC(F)(F)F)c2cc3c([nH]nc3c4ccc(C#N)cc4)cc2	MALARIA
MMV674056	ZOONOTIC & NEGLECTED DISEASES	c1cc([nH]nc2c3cc(C(NC)=O)c(F)cc3)c2cc1c4[nH]nc(C5CCCN5)n4	MALARIA
MMV674593	ZOONOTIC & NEGLECTED DISEASES	c1cc(n(C)nc2c3cccc(C#N)c3)c2cc1c4n[nH]c(C5NCCC5)n4	MALARIA
MMV674787	ZOONOTIC & NEGLECTED DISEASES	c1cc([nH]nc2c3cccc(NC(=O)C4CC4)c3)c2cc1c5n[nH]c(C6NCCC6)n5	MALARIA
MMV674884	ZOONOTIC & NEGLECTED DISEASES	Cc1cccc(Nc2nccc(c3cccc(C#N)c3)n2)c1	SCREEN
MMV675568	ZOONOTIC & NEGLECTED DISEASES	c1(c2n[nH]c(C3NCCC3)n2)ccc([nH]nc4c5ccc(CNC6CC6)cc5)c4c1	MALARIA
MMV688723	ZOONOTIC & NEGLECTED DISEASES	c1cnc(Nc2ccc(C(=O)N3CCS(=O)(=O)CC3)cc2)nc1c4ccc(Cl)cc4	MALARIA
MMV689461	ZOONOTIC & NEGLECTED DISEASES	c1cnc(Nc2ccc(C(=O)NC3CCNCC3)cc2)nc1c4ccc(Cl)cc4	MALARIA
MMV689463	ZOONOTIC & NEGLECTED DISEASES	c1cnc(Nc2ccc(C(=O)NCCN3CCCC3)cc2)nc1c4ccc(Cl)cc4	MALARIA
MMV689625	ZOONOTIC & NEGLECTED DISEASES	n1c(c2n(CC3CCNCC3)c1Nc4cccc(C(F)(F)F)c4)cnc(NC(C)(C)C)n2	MALARIA
MMV689626	ZOONOTIC & NEGLECTED DISEASES	n1c(c2n(CC3CNCC3)c1Nc4cccc(C(F)(F)F)c4)cnc(NC(C)(C)C)n2	MALARIA
MMV689635	ZOONOTIC & NEGLECTED DISEASES	c1cnc(Nc2ccc(C(N3CC(c4nc(C)no4)C3)=O)cc2)nc1c5ccc(Cl)cc5	MALARIA
MMV691936	ZOONOTIC & NEGLECTED DISEASES	[H][C@@]1(CN(C(c2ccc(Nc3nccc(c4ccc(Cl)cc4)n3)cc2)=O)CC1)CO	MALARIA
MMV691942	ZOONOTIC & NEGLECTED DISEASES	OC1CN(C(c2ccc(Nc3nccc(c4cc(C(F)(F)F)cc(Cl)c4)n3)cc2)=O)C1	MALARIA
MMV692107	ZOONOTIC & NEGLECTED DISEASES	CC(C)Nc1nc(c2cn1)n(C3CCNCC3)c(Nc4cc(Cl)cc(C(F)(F)F)c4)n2	MALARIA
MMV692115	ZOONOTIC & NEGLECTED DISEASES	Clc1c(cc(c2nc(Nc3ccc(C(=O)NCCN(C)C)cc3)ncc2)cc1)Cl	MALARIA
MMV692623	ZOONOTIC & NEGLECTED DISEASES	Clc1cc(C(F)(F)F)cc(Nc2nc(cnc(NC3CCOCC3)n4)c4n2C5CCNCC5)c1	HAT
MMV692630	ZOONOTIC & NEGLECTED DISEASES	OC1CN(C(=O)c2ccc(Nc3nccc(c4ccc(C(F)(F)F)c(Cl)c4)n3)cc2)C1	MALARIA
MMV692857	ZOONOTIC & NEGLECTED DISEASES	Clc1cc(Nc2n(C3CCNCC3)c(c4n2)nc(NCC5CC5)nc4)cc(C(F)(F)F)c1	MALARIA
MMV692861	ZOONOTIC & NEGLECTED DISEASES	CC(C)Nc1nc(c2cn1)n(C3CCNCC3)c(Nc4cc(Cl)cc(F)c4)n2	MALARIA
MMV693130	ZOONOTIC & NEGLECTED DISEASES	CN(c1nc(c2cn1)n(C3CCNCC3)c(Nc4cc(Cl)cc(C(F)(F)F)c4)n2)C	MALARIA
MMV693133	ZOONOTIC & NEGLECTED DISEASES	Clc1c(Cl)cc(Nc2n(C3CCNCC3)c(c4n2)nc(NC5CC5)nc4)cc1	MALARIA
MMV884814	ZOONOTIC & NEGLECTED DISEASES	O=C(c1ccc(Nc2nccc(c3cc(C(F)(F)F)c(Cl)cc3)n2)cc1)NC4CC(N(C)C)C4	MALARIA
MMV892517	ZOONOTIC & NEGLECTED DISEASES	Clc1cc(C(F)(F)F)cc(Nc2n([C@@H]3C[C@@H](N)C3)c(c4n2)nc(NC(C)(C)C)nc4)c1	MALARIA
MMV892523	ZOONOTIC & NEGLECTED DISEASES	Clc1cc(Nc2n(C3CCNCC3)c(c4n2)nc(NCC(F)(F)F)nc4)cc(Cl)c1	MALARIA
MMV893256	ZOONOTIC & NEGLECTED DISEASES	CC1(CC1)Nc2nc(c3cn2)n(C4CCNC4)c(Nc5cc(Cl)cc(C(F)(F)F)c5)n3	MALARIA
MMV893278	ZOONOTIC & NEGLECTED DISEASES	O=C(c1ccc(Nc2nccc(c3cc(C(F)(F)F)cc(Cl)c3)n2)cc1)N4CC(NS(=O)(C)=O)CC4	MALARIA
MMV893415	ZOONOTIC & NEGLECTED DISEASES	CC(Nc1nc(n(C2CCNCC2)c(Nc3cc(C(F)(F)F)cc(C(F)(F)F)c3)n4)c4cn1)C	MALARIA
MMV893417	ZOONOTIC & NEGLECTED DISEASES	FC(F)(F)c1cc(C(F)(F)F)cc(Nc2n(C3CCNCC3)c(c4n2)nc(NCC5CC5)nc4)c1	MALARIA
MMV897662	ZOONOTIC & NEGLECTED DISEASES	CN(c1nc(n(C2CCNCC2)c(Nc3cc(C(F)(F)F)cc(Cl)c3)n4)c4cn1)C5CC5	MALARIA
MMV977436	ZOONOTIC & NEGLECTED DISEASES	Clc1cc(C(F)(F)F)cc(c2nc(NCCc3ccc(OC)cc3)ncc2)c1	MALARIA

## Sheet: MB2 PLATE
compoundID	MW	AREA OF RESEARCH	Smiles	MoR/MoA comment	IN VITRO-Erythrocyte-3D7-LDH-- // - none // 72 - hour // IC50 - uM 1	IN VITRO-Erythrocyte-Dd2-Sybr green-- // - none // 72 - hour // IC50 - uM 2	IN VITRO-Erythrocyte-Dd2 ACS-A597V-Sybr green-- // - none // 72 - hour // IC50 - uM 2	IN VITRO-Erythrocyte-Dd2 CARL-I1139K-Sybr green-- // - none // 72 - hour // IC50 - uM 2	IN VITRO-Erythrocyte-Dd2 PI4K-S1320L-Sybr green-- // - none // 72 - hour // IC50 - uM 2	IN VITRO-Target based-Pf DHODH-Sybr green-- // - none // 72 - hour // IC50 - uM 3	IN VITRO-Target based-pf scDHODH+PG-Sybr green-- // - none // 72 - hour // IC50 - uM 3	IN VITRO-Target based-pf scDHODH-Sybr green-- // - none // 72 - hour // IC50 - uM 3	IN VITRO-Toxicity-Hep G2 cells-Luminescence-- // - none // 72 - hour // IC50 - uM 4
MMV001197	431.5	DRUG-RESISTANT MALARIA	CCN(CC)CCNc1nc(Nc2cccc(OC)c2)c3c(n(c4ccccc4)nc3)n1	MoR/MoA not identified	0.542	2.62	2.86	2.54	3.24	2.57	2.8	3.16	8.16
MMV006187	417.5	DRUG-RESISTANT MALARIA	Cc1ccc(c2c3c(sc(C(Nc4ccc(F)cc4)=O)c3N)nc(c25)CCC5)cc1	MoR/MoA not identified	0.084	0.0578	0.0596	0.0605	0.0321	0.0217	0.0326	0.0356	25
MMV006219	405.8	DRUG-RESISTANT MALARIA	Cn1c2c(CS(=O)(=O)c(c23)cccc3)c(C(Nc4cc(Cl)c(F)cc4)=O)n1	MoR/MoA not identified	1.58	4.42	2.94	3.49	4.55	3.56	4.77	5.88	25
MMV006344	417	DRUG-RESISTANT MALARIA	CN(CCN1C(=O)c2c(sc3c2CCC(NCc4cc(Cl)ccc4)C3)N=C1)C	MoR/MoA not identified	1.19	0.858	1.81	1.48	1.71	3.8	2.2	2.24	10.43
MMV006430	520.6	DRUG-RESISTANT MALARIA	CCOc1c(NC(CN2c3c(c(C)c(C(N(C)C)=O)s3)C(=O)N(Cc4ccccc4)C2=O)=O)cccc1	MoR/MoA not identified	0.854	0.493	0.64	0.365	0.654	0.364	0.544	0.5	25
MMV006597	414.9	DRUG-RESISTANT MALARIA	Fc1ccc(C2c(c3NC(=O)CN2C(CCC4CCCC4)=O)cc(Cl)cc3)cc1	MoR/MoA not identified	0.366	0.249	0.249	0.342	0.429	2.63	3.35	2.28	18
MMV006621	407.5	DRUG-RESISTANT MALARIA	CCOCCCNc1n(c2c(c3n1)cc(OC)c(OC)c3)nc(c4ccccc4)n2	MoR/MoA not identified	0.155	0.105	0.132	0.0674	0.138	0.0246	0.0669	0.048	25
MMV006931	524.6	DRUG-RESISTANT MALARIA	Cn1c(C(N2Cc(c3OCC2)cc(c4c(c5sc4)cccc5)cc3OCCc6ncccc6)=O)cc(C)n1	MoR/MoA not identified	0.0596	0.0752	0.0606	0.0691	0.096	0.0174	0.018	0.0194	6.38
MMV007007	319.4	DRUG-RESISTANT MALARIA	CN(CCN1c2c(c(C)c(C#N)c(n23)nc(c34)cccc4)CC1)C	MoR/MoA not identified	1.61	1.13	1.39	1.57	1.19	1.17	1.56	1.62	25
MMV007282	471.6	DRUG-RESISTANT MALARIA	CCC(n1c(C(C(C(=O)Nc(c23)cc(C)cc2)=C3)N4CCN(c5ccccc5)CC4)nnn1)(C)C	MoR/MoA not identified	1.47	0.399	0.762	0.479	0.373	0.851	1.29	1.08	25
MMV007300	479.7	DRUG-RESISTANT MALARIA	C1C(N2CCC(n3c(c4nc3CCc5ccccc5)nccc4)CC2)CCN(Cc6ccccc6)C1	MoR/MoA not identified	0.0573	0.0197	0.0127	0.0422	0.0344	0.617	0.523	0.241	8.14
MMV007501	432.4	DRUG-RESISTANT MALARIA	CCOC(C(C(c1ccc(Br)cc1)C2=C(CC(C)(C)CC2=O)N3)=C3CC)=O	MoR/MoA not identified	0.57	0.0291	0.0393	0.0396	0.0673	0.193	0.273	0.204	24.04
MMV011471	382.5	DRUG-RESISTANT MALARIA	CCOc1ccc(c2nc(NC(Cc3cc(OC)ccc3)=O)sc2C)cc1	MoR/MoA not identified	0.617	1.76	4.05	2.52	3.1	2.85	2.15	2.35	19.79
MMV014853	348.2	DRUG-RESISTANT MALARIA	C1(O)(c(cc(Cl)cc2Cl)c2NC1=O)c3c(C)nc(cccc4)n34	MoR/MoA not identified	0.983	0.227	0.231	0.329	0.295	0.0836	0.0942	0.131	25
MMV019053	440.6	DRUG-RESISTANT MALARIA	Cn1c(C(N(Cc2sccc2)CCc3cc(OC)c(OC)cc3)=O)cc(c14)scc4	Possible Cyclic amine resistance locus (PfCARL) inhibitor	0.226	0.00021	0.00062	0.0017	0.00034	0.0217	0.297	0.0183	18.1
MMV019177	359.3	DRUG-RESISTANT MALARIA	CN(CCNC(c1nc(Nc2cc(Cl)c(Cl)cc2)sc1)=O)C	MoR/MoA not identified	0.222	0.0862	0.111	0.0965	0.0471	0.17	0.228	0.263	13.62
MMV019421	510.1	DRUG-RESISTANT MALARIA	CCN(CCNC(c1ccc(NC(c2sc(c3c2)n(c4ccc(Cl)cc4)nc3C)=O)cc1)=O)CC	MoR/MoA not identified	0.39	0.512	0.855	0.654	0.878	0.754	1.12	0.861	3.65
MMV019547	361.2	DRUG-RESISTANT MALARIA	Cc1c(C(Nc2c(C)ccc(Cl)c2)=O)c(c3c(Cl)cccc3)no1	MoR/MoA not identified	0.786	4.08	2.09	3.94	5.21	7.88	5.08	6.39	25
MMV020033	409.8	DRUG-RESISTANT MALARIA	Cc1nn(c2cc(Cl)ccc2)c3c1C(C(c4cc5c(OCO5)cc4)=O)CC(=O)N3	MoR/MoA not identified	0.418	0.189		0.194	0.0944	0.121	0.454	0.182	25
MMV020192	457.5	DRUG-RESISTANT MALARIA	Cc1nn(c2ccc(OC)cc2)c3c1C(c4c(OCc5ccc(F)cc5)cccc4)CC(=O)N3	Possible Cyclic amine resistance locus (PfCARL) inhibitor	0.489	0.818	1.15	5.65	1.37	1.14	0.936	0.907	20.65
MMV020196	445.4	DRUG-RESISTANT MALARIA	CN(CCCN1C(=O)c(c2C1c3ccc(Cl)cc3)[nH]nc2c4c(O)cc(Cl)cc4)C	MoR/MoA not identified	0.588	1.23	1.5	1.75	1.34	0.976	0.954	0.755	8.32
MMV020203	329.4	DRUG-RESISTANT MALARIA	CCc1nn(c2c1c3ccccc3)c(Nc4ccncc4)cc(C)n2	MoR/MoA not identified	0.24	0.0397	0.0703	0.0646	0.0496	0.0471	0.0531	0.0551	25
MMV020207	380.5	DRUG-RESISTANT MALARIA	Cc1c2c(sc(N(C(c3occc3)=O)CCCn4cncc4)n2)c(C)cc1	MoR/MoA not identified	1.24	1.99	2.14	1.94	1.79	1.64	1.34	1.43	13.11
MMV020335	423.6	DRUG-RESISTANT MALARIA	COc1ccc(c2sc3c(ncnc3N4CCN(CCN5CCCC5)CC4)c2)cc1	MoR/MoA not identified	0.456	0.34	0.412	0.521	0.333	0.336	0.382	0.198
MMV020445	548.7	DRUG-RESISTANT MALARIA	COc1cc(OC)c(C(N2CCC3(N(c4ccccc4)CN(CC(NCC5CCCCC5)=O)C3=O)CC2)=O)cc1	MoR/MoA not identified	0.218	0.0922	0.222	0.0572	0.0717	0.0174	0.0555	0.0508	23.64
MMV020456	350.4	DRUG-RESISTANT MALARIA	Cc1cc(O)c(c2n[nH]c(C(Nc3ccc(NC(C)=O)cc3)=O)c2)cc1	MoR/MoA not identified	1.58	0.111	0.145	0.106	0.0638	0.213	0.242	0.352	25
MMV020508	494.6	DRUG-RESISTANT MALARIA	Cc1nn(C2CS(=O)(=O)CC2)c(C)c1C3N(Cc4cc5c(OCO5)cc4)C(=O)c(c6N3)cccc6	MoR/MoA not identified	0.704	0.0519	0.0516	0.0858	0.034	0.0874	0.0989	0.101
MMV020709	396.5	DRUG-RESISTANT MALARIA	CC(n1ncc2c1nc(c3ccccc3)cc2C(N4c5c(cccc5)CCC4)=O)C	MoR/MoA not identified	0.652	1.31	0.845	1.2	1.58	2.3	2.99	3.23	25
MMV022487	369.5	DRUG-RESISTANT MALARIA	CC(NCc1cc(c2ccc(NC(c3cc(C#N)ccc3)=O)cc2)ccc1)C	MoR/MoA not identified	0.401	0.605	0.815	0.704	0.835	0.323	0.201	0.403	23.3
MMV023190	481.6	DRUG-RESISTANT MALARIA	c1cc2c(OC3(CCN(Cc4c5c(cncc5)[nH]c4)CC3)CN(Cc6cc(C(N)=O)ccc6)C2)cc1	MoR/MoA not identified	0.723	1.71	3.09	3.78	2.41	5.47	6.92	6.26	25
MMV023401	402.4	DRUG-RESISTANT MALARIA	c1cc(C(NC2CN(c3nc(Nc4ccc(F)cc4)ncc3)CC2)=O)cc(C#N)c1	MoR/MoA not identified	0.562	0.306	0.319	0.288	0.407	0.631	0.402	0.396	18.02
MMV023523	422	DRUG-RESISTANT MALARIA	CC(c1sc(c2c(OC)ccc(Cl)c2)nc1C(NCCN3CCCCC3)=O)C	MoR/MoA not identified	0.672	0.323	0.515	0.613	0.714	1.39	0.911	1.01	9.27
MMV023573	412.5	DRUG-RESISTANT MALARIA	CN(CCOc1c(C#N)c2c(nc(c3cc(OCc4ccccc4)ccc3)[nH]2)cc1)C	MoR/MoA not identified	0.348	0.116	0.128	0.201	0.114	0.109	0.0471	0.114	4.45
MMV023951	447.6	DRUG-RESISTANT MALARIA	CC(c1nn(Cc2ccccc2)c(C(N3CCC(Oc4cc(OC)ccc4)CC3)=O)c1)(C)C	MoR/MoA not identified	0.191	0.214	0.259	0.198	0.386	0.414	0.334	0.308	23.45
MMV024309	345.4	DRUG-RESISTANT MALARIA	COc1ncc(c2cc3c(c(c4ccc(F)cc4)cnc3N)cc2)cc1	MoR/MoA not identified	0.449	0.873	1.25	0.934	1.24	0.158	0.94	0.659	21.39
MMV024638	357.4	DRUG-RESISTANT MALARIA	c1cc(F)cc(c2cc3c(CC(NCc4c5c(cncc5)[nH]c4)C3)cc2)c1	MoR/MoA not identified	0.312	0.0341	0.0284	0.0285	0.0302	0.0436	0.0232	0.0253	2.96
MMV024825	436.5	DRUG-RESISTANT MALARIA	CN(C1CCN(Cc2cc(F)ccc2)CC1)c3nccc(NC(c4ccc(F)cc4)=O)c3	Possible Cytochrome BC1, Hexose transporter (PfHT) or glycolysis inhibitor based on pH fingerprint	0.426	0.536	0.124	0.742	0.728	1.03	0.997	3.95	11.5
MMV024850	414.5	DRUG-RESISTANT MALARIA	O=C1c2c(nc(N[C@H]3CNCC3)nc2Nc4ccc5c(S(=O)(=O)CC5)c4)C=CN1	MoR/MoA not identified	0.196	0.219	0.595	0.181	0.231	0.579	0.616	0.412	25
MMV025013	522.4	DRUG-RESISTANT MALARIA	c1cc(Cl)cc(c2nccc3c2nc(c4nonc4N)n3CCCNC(Cc5ccc(Cl)cc5)=O)c1	MoR/MoA not identified	0.825	0.272	0.438	0.462	0.206	0.298	0.452	0.336	25
MMV026458	467	DRUG-RESISTANT MALARIA	CC(c1c2c(NC(=O)C(CNCc3ccc4c(OCO4)c3)=C2)n(c5ccc(Cl)cc5)n1)(C)C	MoR/MoA not identified	0.551	0.0406	0.113	0.102	0.07	0.298	0.282	0.254	5.15
MMV026953	315.8	DRUG-RESISTANT MALARIA	CCc1c(O)c2c(C(Cc3c(Cl)cccc3)N(C)CC2)cc1	MoR/MoA not identified	0.287	0.00657	0.0188	0.00679	0.00911	0.0261	0.0388	0.0358	18.75
MMV027331	360.4	DRUG-RESISTANT MALARIA	COc1cc(OC)c(c2nc(c3[nH]2)c(NCc4ccccc4)ncc3)cc1	MoR/MoA not identified	0.509	0.701	0.805	0.621	1.14	1.5	1.48	1.76	7.83
MMV028822	382.8	DRUG-RESISTANT MALARIA	Cc1c(Cl)cc(c2c1)N(C(Nc3cc(c4cncnc4)cc(F)c3)=O)CC2	MoR/MoA not identified	0.476	0.249	0.342	0.431	0.28	0.562	1.57	0.83	9.11
MMV029587	481.6	DRUG-RESISTANT MALARIA	Cc1nc(c2cc(C(NC3CCC(CCN4CCc(c5CC4)cc(C#N)cc5)CC3)=O)ccc2)[nH]c1	MoR/MoA not identified	0.372	0.123	0.0817	0.189	0.18	0.199	0.145	0.178	9.02
MMV085494	440.6	DRUG-RESISTANT MALARIA	CCN1CCN(Cc2ccc(c3nc(c4c3)nc[nH]c4N[C@@H](c5ccccc5)C)cc2)CC1	MoR/MoA not identified	1.06	0.822	2.35	2.39	1.32	4	3.67	4.69	10.58
MMV1103183	300.3	DRUG-RESISTANT MALARIA	Oc1c(NC(c2cnc(N3CCOCC3)cc2)=O)nccc1	MoR/MoA not identified - Pf liver stage active	1.57	0.891	1.38	1.74	1.06	1.73	2.58	1.8	25
MMV1167451	496.6	DRUG-RESISTANT MALARIA	Cn1c(c2c(CN3Cc4c(n(Cc5ccccc5)nc4C(NCc6sccn6)=O)CC3)c1)cccc2	MoR/MoA not identified - Pf liver stage active	1.9	2.89	3.7	3.27	4.35	3.59	4.46	5.45	25
MMV1262756	379.3	DRUG-RESISTANT MALARIA	CCCOc1c(NC(c2nn(c3n2)c(C)ccn3)=O)cc(C(F)(F)F)cc1	Possible Dihydroorotate dehydrogenase (DHODH) or Cytochrome BC1	0.412	0.0806	0.0666	0.0979	0.0903	0.0634	0.297	0.326	25
MMV1266067	294.3	DRUG-RESISTANT MALARIA	Oc1c(NC(c2ccc(Cn3nccc3)cc2)=O)nccc1	MoR/MoA not identified - Pf liver stage active	1.88	1.99	2.65	1.71	1.83	2.24	2.06	2.62	22.58
MMV1267536	383.4	DRUG-RESISTANT MALARIA	Cn1c(SCC(Nc2ccc(C(Nc3c(O)cccn3)=O)cc2)=O)ncc1	MoR/MoA not identified - Pf liver stage active	1.78	1.81	1.56	1.08	1.43	2.4	3.4	3.2	20.19
MMV1435700	403.5	DRUG-RESISTANT MALARIA	Oc1c(NC(c2ccc(S(NCCc3sccc3)(=O)=O)cc2)=O)nccc1	MoR/MoA not identified - Pf liver stage active	1.08	1.72	2.67	1.19	1.54	2.57	2.41	3.05	13.55
MMV1542706	322.2	DRUG-RESISTANT MALARIA	Nc1n(CC(c2c(Cl)cc(Cl)cc2)O)c(c3n1)cccc3	Possible Hexose transporter (PfHT) or glycolysis inhibitor. Moderate cross resistance on Cyclic amine resistance locus (PfCARL) and on Acetyl CoA synthetase (PfACS)	0.0602	0.00103	0.00929	0.00562	0.00299	0.00635	0.00511	0.005	9.62
MMV1704710	486.7	DRUG-RESISTANT MALARIA	S1(=O)(=O)C(c2ccc(cc2)C)=C(C(N3CCC(CC3)C(NCCN4CCCCC4C)=O)=N1)CC	MoR/MoA not identified*	0.398	0.168	0.154	0.292	0.352	5.77	10	10	18.42
MMV1726212	271.3	DRUG-RESISTANT MALARIA	Fc1ccc2c(C(CC2)NCCc3ccccc3O)c1	MoR/MoA not identified*	0.34	0.245	0.438	0.302	0.239	0.174	0.266	0.233	20.81
MMV1752548	308.4	DRUG-RESISTANT MALARIA	n1cnc(n(CC)cn2)c2c1N3CCCC(c4ccncc4)C3	MoR/MoA not identified**	0.663	0.389	0.43	0.277	0.219	1.54	5.27	3.66	18.42
MMV1760745	370.4	DRUG-RESISTANT MALARIA	Fc1ccc(C(c2ccccc2C(Nc3cc4c(cccc4)nc3)=O)=O)cc1	MoR/MoA not identified**	1.39	1.51	2.16	1.55	1.74	3.31	2.65	3.59	18.42
MMV1791425	282.4	DRUG-RESISTANT MALARIA	Cc1ncc(c2ccc(C3(CCOCC3)CN)cc2)cc1	MoR/MoA not identified*	0.768	0.548	0.576	0.574	0.45	0.405	0.435	0.177	17.78
MMV1795555	568.7	DRUG-RESISTANT MALARIA	O=C(c(n1)cc2c(c1c3cc(ccc3)c4ccccc4)[C@H](N(C2)[S@@](C(C)(C)C)=O)CCO)NCCc5ccncc5	MoR/MoA not identified	2.02	1.44	3.32	3.29	1.16	2.95	2.91	3.72	25
MMV1795557	407.9	DRUG-RESISTANT MALARIA	Clc(cc1CN(CCC2(N3CCC(C)C)C(=O)N(CC)C3=O)CC2)cc(c1)O	MoR/MoA not identified	1.58	0.504	1.44	0.805	0.666	1.87	2.16	1.82	25
MMV1796046	530.7	DRUG-RESISTANT MALARIA	n(c1C(=O)N[C@@H]([C@@H](C)CC)c2nc(C(=O)NCc3nc4cs3)c(C)o2)c([C@@H](NC4=O)[C@@H](C)CC)sc1	MoR/MoA not identified	2.27	1.16	2.39	2.19	1.65	2.3	2.05	2.51	11.44
MMV1797658	334.5	DRUG-RESISTANT MALARIA	n1c(C2CCN(CC34C(C3)CNC4)CC2)nccc1c5ccccc5	MoR/MoA not identified**	0.783	0.804	0.991	1.03	0.885	0.71	0.713	0.66	16.96
MMV1798946	426.9	DRUG-RESISTANT MALARIA	Clc1ccc(OCCN2CCC(NC(C3=CNc(ccnc4)c4C3=O)=O)CC2)cc1	MoR/MoA not identified*	0.672	0.504	0.201	0.547	0.49	0.169	0.221	0.322	18.42
MMV1804275	527.7	DRUG-RESISTANT MALARIA	O=S(\C=C\C(CCc(c1)cccc1)NC(C(CC(C)C)NC(N(CCOC2)C2)=O)=O)(c(cccc3)c3)=O	Partial resistance on Acetyl CoA synthetase (PfACS)	0.901	0.0233	0.111	0.0226	0.0573	0.0128	0.0288	0.0373	25
MMV1804559	454.6	DRUG-RESISTANT MALARIA	n1n(c2c(c1c(cccc3CNC(c(cc4O)c5cc4)CC5)c3)cnc(NC6CCCC6)n2)C	MoR/MoA not identified	0.231	0.342	0.444	0.459	0.379	0.187	0.446	0.338	3.17
MMV1805007	429.5	DRUG-RESISTANT MALARIA	Cn1cc(c2ccnc(Nc3c(OC)cc(N4CCN(C)CC4)cc3)n2)c(c15)ccnc5	MoR/MoA not identified**	0.161	0.221	0.176	0.301	0.311	0.436	0.777	0.687	10.18
MMV1808809	422.5	DRUG-RESISTANT MALARIA	O(C)c1cc(c2cnc(c(c3ccccc3)c(c4ccccc4)n5)n5c2N)ccc1OC	MoR/MoA not identified**	0.272	0.07	0.0376	0.0569	0.0411	0.109	0.125	0.118	23.19
MMV1841740	385.4	DRUG-RESISTANT MALARIA	FC(c1ccc(Nc2c3c(CCC(N)C3)nc(c4cccnc4)n2)cc1)(F)F	MoR/MoA not identified**	0.252	0.157	0.142	0.151	0.132	0.214	0.231	0.168	3.18
MMV1845852	465.5	DRUG-RESISTANT MALARIA	FC(c1ccc(N2CCOCC2)c(NC(C(C)Nc3ccc(OCCCO4)c4c3)=O)c1)(F)F	Possible Calcium permeable stress-gated cation channel 1 (CSC1) inhibitor	0.0141	0.0425	0.0127	0.017	0.00942	0.0158	0.0348	0.0143	23.19
MMV660057	384.9	DRUG-RESISTANT MALARIA	Clc1cc(NC(c2cc(N3CCC(N4CCCC4)CC3)ncc2)=O)ccc1	MoR/MoA not identified	1.94	2.37	1.11	4.34	1.59	6.11	5.36	7.01	25
MMV670631	312.2	DRUG-RESISTANT MALARIA	C1CC1c2cn(c(n2)N)CC(c3ccc(cc3Cl)Cl)O	MoR/MoA not identified	0.368	0.286	0.579	0.484	0.307	0.867	0.888	0.82	12.45
MMV674132	457.6	DRUG-RESISTANT MALARIA	C1n(ncc2c3ccc(S(C)(=O)=O)cc3)c2NC(c4cc(S(C5CC5)(=O)=O)ccc4)C1	MoR/MoA not identified	0.15	0.126	0.0799	0.0463	0.163	0.297	0.382	0.477	25
MMV753519	375.5	DRUG-RESISTANT MALARIA	CN1CCC(N2CCC(NC(c3sc(c4c3)cccc4F)=O)CC2)CC1	MoR/MoA not identified	1.78	1.6	1.47	1.16	1.57	2.49	1.51	2.63	22.5
MMV936405	337.4	DRUG-RESISTANT MALARIA	OC1(c(c2OCC1)cccc2)CNS(c3c(F)cccc3)(=O)=O	MoR/MoA not identified	22.36
MMV959706	344.4	DRUG-RESISTANT MALARIA	OC1(CN2CCC(Oc3cc(C(F)(F)F)ccc3)CC2)CNCC1	Gametocytocidal activity	5.74
MMV962005	317.5	DRUG-RESISTANT MALARIA	C1OCCN(CC2CCN(c3c(c4ncc3)scc4)CC2)C1	Gametocytocidal activity	1.81	0.724	1.38	1.53	1.69	0.899	0.813	0.791	12.79
MMV974630	304.5	DRUG-RESISTANT MALARIA	CN(CCN1CCN(c2c(scc3)c3ncc2)CCC1)C	MoR/MoA not identified	0.552	0.319	1.6	1.81	1.75	0.117	0.118	0.124	25
MMV978042	325.5	DRUG-RESISTANT MALARIA	CCN(Cc1c(CNc2c(scc3)c3ncc2)cccc1)CC	MoR/MoA not identified	0.248	0.0506	0.247	0.301	0.431	0.234	0.286	0.301	9.86
MMV979319	284.4	DRUG-RESISTANT MALARIA	CC(CC(c1ncccc1)NCCc2c(O)cccc2)C	MoR/MoA not identified	0.992	0.054	0.285	0.0986	0.141	0.37	0.338	0.361	24.03
MMV979930	321.4	DRUG-RESISTANT MALARIA	CCSC1C(NCCN2c(nccc3)c3OC2=O)CCCC1	MoR/MoA not identified	4.14	0.588	0.617	0.3	0.283	1.83	2.28	1.13	25
MMV981619	378.3	DRUG-RESISTANT MALARIA	N1(CCCCC1)CCNC(c(cc2c(cc3Cl)ccc3Cl)cnc2)=O	MoR/MoA not identified	0.305	0.0949	0.115	0.142	0.12	0.26	0.317	0.31	12.74

## Sheet: RESITOME POOLS
	Resistome pool 3 (*)	Resistome pool 4 (**)
1	3D7g-ABCI3-R2180P	3D7g-ABCI3-R2180P
2	3D7g-ACS10-M300I	3D7g-ACS10-M300I
3	3D7g-ACS11-D648Y	3D7g-ACS11-D648Y
4	3D7g-ACS11-E668K	3D7g-ACS11-E668K
5	3D7g-ATPase2-CNV2	3D7g-ATPase2-CNV2
6	3D7g-DHFR-TS-G378E	3D7g-DHFR-TS-G378E
7	3D7g-DHFR-TS-I403L	3D7g-DHFR-TS-I403L
8	3D7g-FTb-A515T	3D7g-FTb-A515T
9	3D7g-MDR2-K840N	3D7g-MDR2-K840N
10	3D7g-NPC1-A1108T	3D7g-NPC1-A1108T
11	3D7g-WT	3D7g-WT
12	Dd2-ACL-A597V	Dd2-ACL-A597V
13	Dd2-ATP4+CARL-A353E+I1139K	Dd2-ATP4+CARL-A353E+I1139K
14	Dd2-ATP4-G358S	Dd2-ATP4-G358S
15	Dd2-CARL-I1139K	Dd2-CARL-I1139K
16	Dd2-CARL-V1105L	Dd2-CARL-L1073Q
17	Dd2-CPSF-Y408S-E	Dd2-CARL-V1105L
18	Dd2-CPSF-Y408S-S	Dd2-CPSF-Y408S-E
19	Dd2-CRT-M343L	Dd2-CPSF-Y408S-S
20	Dd2-CSC1-L800P	Dd2-CRT-M343L
21	Dd2-cytBC1-G33V	Dd2-CSC1-L800P
22	Dd2-cytBC1-V284L	Dd2-cytBC1-G33V
23	Dd2-DHFR-TS-S216R	Dd2-cytBC1-V284L
24	Dd2-DHODH-C276Y	Dd2-DHFR-TS-S216R
25	Dd2-DHODH-F227I	Dd2-DHODH-C276Y
26	Dd2-DHODH-I263F	Dd2-DHODH-F227I
27	Dd2-DHODH-L531F	Dd2-DHODH-I263F
28	Dd2-DNApolD+ATP4-L927V	Dd2-DHODH-L531F
29	Dd2-DNApolD-Del	Dd2-DNApolD+ATP4-L927V
30	Dd2-eEF2-L755F	Dd2-DNApolD-Del
31	Dd2-eEF2-Y186N	Dd2-eEF2-L755F
32	Dd2-GGPPS-S228T	Dd2-eEF2-Y186N
33	Dd2-ItRNAL-E180D	Dd2-GGPPS-S228T
34	Dd2-ItRNAL-L810F	Dd2-ItRNAL-E180D
35	Dd2-ItRNAL-V500A	Dd2-ItRNAL-L810F
36	Dd2-kelch13-C580C	Dd2-ItRNAL-V500A
37	Dd2-kelch13-C580Y	Dd2-kelch13-C580C
38	Dd2-kelch13-R539T	Dd2-kelch13-C580Y
39	Dd2-MDR1-F1072L	Dd2-kelch13-R539T
40	Dd2-PI4K-CNV	Dd2-MDR1-F1072L
41	Dd2-PI4K-S1320L+L1418F	Dd2-PI4K-CNV
42	Dd2-PI4K-S743F+H1484Y	Dd2-PI4K-S1320L+L1418F
43	Dd2-PtRNAL-L482H	Dd2-PI4K-S743F+H1484Y
44	Dd2-UDP-GT-F37V	Dd2-PtRNAL-L482H
45	Dd2-WT	Dd2-UDP-GT-F37V
46		Dd2-WT
