# Supplementary material for: Flucofuron as a Promising Therapeutic Agent against Brain-Eating Amoeba
Source: ACS Infect Dis. 2024 May 17;10(6):2063–73. doi: 10.1021/acsinfecdis.4c00062 (PMC11184546; doi:10.1021/acsinfecdis.4c00062)
Supplement: Supplementary file 1 — id4c00062_si_001.zip [file id4c00062_si_001.zip › Suplemmentary Information SI1/GHP Box - Platemap - ZND plate.xlsx]

## Sheet: Table
Plate name	Hole	Compound Part 1	Compound Part 2	Amount µL	Concentration mM	Solvent
ZND plate	A02	MMV673982	MMV673982-02	10	10	DMSO
ZND plate	A03	MMV1542798	MMV1542798-02	10	10	DMSO
ZND plate	A04	MMV1829150	MMV1829150-01	10	10	DMSO
ZND plate	A05	MMV1829412	MMV1829412-01	10	10	DMSO
ZND plate	A06	MMV1828058	MMV1828058-01	10	10	DMSO
ZND plate	A07	MMV893256	MMV893256-02	10	10	DMSO
ZND plate	A08	MMV1592761	MMV1592761-02	10	10	DMSO
ZND plate	A09	MMV892517	MMV892517-02	10	10	DMSO
ZND plate	A10	MMV1828766	MMV1828766-01	10	10	DMSO
ZND plate	A11	MMV1579822	MMV1579822-02	10	10	DMSO
ZND plate	B02	MMV1558322	MMV1558322-02	10	10	DMSO
ZND plate	B03	MMV1542799	MMV1542799-02	10	10	DMSO
ZND plate	B04	MMV1829350	MMV1829350-01	10	10	DMSO
ZND plate	B05	MMV693133	MMV693133-02	10	10	DMSO
ZND plate	B06	MMV1829114	MMV1829114-01	10	10	DMSO
ZND plate	B07	MMV1829290	MMV1829290-01	10	10	DMSO
ZND plate	B08	MMV674884	MMV674884-02	10	10	DMSO
ZND plate	B09	MMV1545678	MMV1545678-02	10	10	DMSO
ZND plate	B10	MMV1828728	MMV1828728-01	10	10	DMSO
ZND plate	B11	MMV1828814	MMV1828814-01	10	10	DMSO
ZND plate	C02	MMV1558949	MMV1558949-02	10	10	DMSO
ZND plate	C03	MMV1542822	MMV1542822-02	10	10	DMSO
ZND plate	C04	MMV691936	MMV691936-02	10	10	DMSO
ZND plate	C05	MMV692623	MMV692623-03	10	10	DMSO
ZND plate	C06	MMV1558323	MMV1558323-02	10	10	DMSO
ZND plate	C07	MMV1579936	MMV1579936-02	10	10	DMSO
ZND plate	C08	MMV1848726	MMV1848726-01	10	10	DMSO
ZND plate	C09	MMV1545674	MMV1545674-02	10	10	DMSO
ZND plate	C10	MMV1828816	MMV1828816-01	10	10	DMSO
ZND plate	C11	MMV977436	MMV977436-02	10	10	DMSO
ZND plate	D02	MMV692630	MMV692630-04	10	10	DMSO
ZND plate	D03	MMV1542820	MMV1542820-02	10	10	DMSO
ZND plate	D04	MMV692115	MMV692115-02	10	10	DMSO
ZND plate	D05	MMV692857	MMV692857-02	10	10	DMSO
ZND plate	D06	MMV1828860	MMV1828860-01	10	10	DMSO
ZND plate	D07	MMV1829556	MMV1829556-01	10	10	DMSO
ZND plate	D08	MMV1829659	MMV1829659-01	10	10	DMSO
ZND plate	D09	MMV1545675	MMV1545675-02	10	10	DMSO
ZND plate	D10	MMV1828810	MMV1828810-01	10	10	DMSO
ZND plate	D11	MMV1829460	MMV1829460-01	10	10	DMSO
ZND plate	E02	MMV692861	MMV692861-02	10	10	DMSO
ZND plate	E03	MMV692107	MMV692107-02	10	10	DMSO
ZND plate	E04	MMV691942	MMV691942-02	10	10	DMSO
ZND plate	E05	MMV689635	MMV689635-02	10	10	DMSO
ZND plate	E06	MMV1829111	MMV1829111-01	10	10	DMSO
ZND plate	E07	MMV1829523	MMV1829523-01	10	10	DMSO
ZND plate	E08	MMV1829575	MMV1829575-01	10	10	DMSO
ZND plate	E09	MMV1828832	MMV1828832-01	10	10	DMSO
ZND plate	E10	MMV1829345	MMV1829345-01	10	10	DMSO
ZND plate	E11	MMV892523	MMV892523-02	10	10	DMSO
ZND plate	F02	MMV674787	MMV674787-02	10	10	DMSO
ZND plate	F03	MMV1829088	MMV1829088-01	10	10	DMSO
ZND plate	F04	MMV1593278	MMV1593278-02	10	10	DMSO
ZND plate	F05	MMV689626	MMV689626-02	10	10	DMSO
ZND plate	F06	MMV674056	MMV674056-02	10	10	DMSO
ZND plate	F07	MMV1795510	MMV1795510-03	10	10	DMSO
ZND plate	F08	MMV1829574	MMV1829574-01	10	10	DMSO
ZND plate	F09	MMV1828843	MMV1828843-01	10	10	DMSO
ZND plate	F10	MMV893417	MMV893417-02	10	10	DMSO
ZND plate	F11	MMV675568	MMV675568-02	10	10	DMSO
ZND plate	G02	MMV1795508	MMV1795508-03	10	10	DMSO
ZND plate	G03	MMV1829377	MMV1829377-01	10	10	DMSO
ZND plate	G04	MMV689463	MMV689463-02	10	10	DMSO
ZND plate	G05	MMV689625	MMV689625-02	10	10	DMSO
ZND plate	G06	MMV674593	MMV674593-02	10	10	DMSO
ZND plate	G07	MMV1828026	MMV1828026-01	10	10	DMSO
ZND plate	G08	MMV884814	MMV884814-02	10	10	DMSO
ZND plate	G09	MMV1828705	MMV1828705-01	10	10	DMSO
ZND plate	G10	MMV893415	MMV893415-02	10	10	DMSO
ZND plate	G11	MMV1558324	MMV1558324-02	10	10	DMSO
ZND plate	H02	MMV689461	MMV689461-02	10	10	DMSO
ZND plate	H03	MMV1828855	MMV1828855-01	10	10	DMSO
ZND plate	H04	MMV1829361	MMV1829361-01	10	10	DMSO
ZND plate	H05	MMV1828776	MMV1828776-02	10	10	DMSO
ZND plate	H06	MMV893278	MMV893278-02	10	10	DMSO
ZND plate	H07	MMV1829658	MMV1829658-01	10	10	DMSO
ZND plate	H08	MMV693130	MMV693130-02	10	10	DMSO
ZND plate	H09	MMV1828056	MMV1828056-01	10	10	DMSO
ZND plate	H10	MMV897662	MMV897662-02	10	10	DMSO
ZND plate	H11	MMV688723	MMV688723-02	10	10	DMSO
