# Supplementary material for: Flucofuron as a Promising Therapeutic Agent against Brain-Eating Amoeba
Source: ACS Infect Dis. 2024 May 17;10(6):2063–73. doi: 10.1021/acsinfecdis.4c00062 (PMC11184546; doi:10.1021/acsinfecdis.4c00062)
Supplement: Supplementary file 1 — id4c00062_si_001.zip [file id4c00062_si_001.zip › Suplemmentary Information SI1/GHP Box - Platemap - VEC plate.xlsx]

## Sheet: Table
Plate name	Hole	Compound Part 1	Compound Part 2	Amount µL	Concentration mM	Solvent
VEC plate	A02	MMV1793194	MMV1793194-01	10	10	DMSO
VEC plate	A03	MMV1578924	MMV1578924-02	10	10	DMSO
VEC plate	A04	MMV1633823	MMV1633823-01	10	10	DMSO
VEC plate	A05	MMV1577459	MMV1577459-01	10	10	DMSO
VEC plate	A06	MMV1634082	MMV1634082-01	10	10	DMSO
VEC plate	A07	MMV1577465	MMV1577465-02	10	10	DMSO
VEC plate	A08	MMV1577452	MMV1577452-01	10	10	DMSO
VEC plate	A09	MMV1634081	MMV1634081-01	10	10	DMSO
VEC plate	A10	MMV1577889	MMV1577889-01	10	10	DMSO
VEC plate	A11	MMV1794204	MMV1794204-01	10	10	DMSO
VEC plate	B02	MMV1794212	MMV1794212-01	10	10	DMSO
VEC plate	B03	MMV002371	MMV002371-07	10	10	DMSO
VEC plate	B04	MMV1634080	MMV1634080-01	10	10	DMSO
VEC plate	B05	MMV672931	MMV672931-02	10	10	DMSO
VEC plate	B06	MMV637136	MMV637136-04	10	10	DMSO
VEC plate	B07	MMV689409	MMV689409-02	10	10	DMSO
VEC plate	B08	MMV003872	MMV003872-04	10	10	DMSO
VEC plate	B09	MMV1577461	MMV1577461-02	10	10	DMSO
VEC plate	B10	MMV689416	MMV689416-02	10	10	DMSO
VEC plate	B11	MMV1794205	MMV1794205-01	10	10	DMSO
VEC plate	C02	MMV1794213	MMV1794213-01	10	10	DMSO
VEC plate	C03	MMV083774	MMV083774-05	10	10	DMSO
VEC plate	C04	MMV002519	MMV002519-11	10	10	DMSO
VEC plate	C05	MMV689404	MMV689404-02	10	10	DMSO
VEC plate	C06	MMV1633827	MMV1633827-01	10	10	DMSO
VEC plate	C07	MMV027339	MMV027339-03	10	10	DMSO
VEC plate	C08	MMV1577455	MMV1577455-01	10	10	DMSO
VEC plate	C09	MMV1633829	MMV1633829-01	10	10	DMSO
VEC plate	C10	MMV1796401	MMV1796401-01	10	10	DMSO
VEC plate	C11	MMV1794210	MMV1794210-01	10	10	DMSO
VEC plate	D02	MMV1794214	MMV1794214-01	10	10	DMSO
VEC plate	D03	MMV637085	MMV637085-03	10	10	DMSO
VEC plate	D04	MMV003977	MMV003977-05	10	10	DMSO
VEC plate	D05	MMV003972	MMV003972-05	10	10	DMSO
VEC plate	D06	MMV1577454	MMV1577454-02	10	10	DMSO
VEC plate	D07	MMV1577453	MMV1577453-01	10	10	DMSO
VEC plate	D08	MMV003891	MMV003891-04	10	10	DMSO
VEC plate	D09	MMV004017	MMV004017-06	10	10	DMSO
VEC plate	D10	MMV637769	MMV637769-05	10	10	DMSO
VEC plate	D11	MMV1794215	MMV1794215-01	10	10	DMSO
VEC plate	E02	MMV1794211	MMV1794211-01	10	10	DMSO
VEC plate	E03	MMV1634083	MMV1634083-01	10	10	DMSO
VEC plate	E04	MMV1634506	MMV1634506-01	10	10	DMSO
VEC plate	E05	MMV1633824	MMV1633824-01	10	10	DMSO
VEC plate	E06	MMV1577464	MMV1577464-02	10	10	DMSO
VEC plate	E07	MMV1577458	MMV1577458-01	10	10	DMSO
VEC plate	E08	MMV1577474	MMV1577474-01	10	10	DMSO
VEC plate	E09	MMV1577890	MMV1577890-02	10	10	DMSO
VEC plate	E10	MMV1501398	MMV1501398-02	10	10	DMSO
VEC plate	E11	MMV1794209	MMV1794209-01	10	10	DMSO
VEC plate	F02	MMV1794207	MMV1794207-01	10	10	DMSO
VEC plate	F03	MMV1633828	MMV1633828-01	10	10	DMSO
VEC plate	F04	MMV1577469	MMV1577469-01	10	10	DMSO
VEC plate	F05	MMV078538	MMV078538-02	10	10	DMSO
VEC plate	F06	MMV002231	MMV002231-05	10	10	DMSO
VEC plate	F07	MMV1577463	MMV1577463-01	10	10	DMSO
VEC plate	F08	MMV1577471	MMV1577471-01	10	10	DMSO
VEC plate	F09	MMV1634079	MMV1634079-01	10	10	DMSO
VEC plate	F10	MMV1577462	MMV1577462-02	10	10	DMSO
VEC plate	F11	MMV1794206	MMV1794206-01	10	10	DMSO
VEC plate	G02	MMV002287	MMV002287-06	10	10	DMSO
VEC plate	G03	MMV689586	MMV689586-02	10	10	DMSO
VEC plate	G04	MMV1794216	MMV1794216-01	10	10	DMSO
VEC plate	G05	MMV1633826	MMV1633826-01	10	10	DMSO
VEC plate	G06	MMV1633825	MMV1633825-01	10	10	DMSO
VEC plate	G07	MMV1577467	MMV1577467-01	10	10	DMSO
VEC plate	G08	MMV1577460	MMV1577460-01	10	10	DMSO
VEC plate	G09	MMV1577456	MMV1577456-01	10	10	DMSO
VEC plate	G10	MMV1577473	MMV1577473-02	10	10	DMSO
VEC plate	G11	MMV003974	MMV003974-02	10	10	DMSO
VEC plate	H02	MMV673126	MMV673126-04	10	10	DMSO
VEC plate	H03	MMV1796254	MMV1796254-01	10	10	DMSO
VEC plate	H04	MMV003958	MMV003958-04	10	10	DMSO
VEC plate	H05	MMV688934	MMV688934-06	10	10	DMSO
VEC plate	H06	MMV1577472	MMV1577472-02	10	10	DMSO
VEC plate	H07	MMV1577466	MMV1577466-01	10	10	DMSO
VEC plate	H08	MMV003975	MMV003975-04	10	10	DMSO
VEC plate	H09	MMV1577470	MMV1577470-01	10	10	DMSO
VEC plate	H10	MMV1577468	MMV1577468-02	10	10	DMSO
VEC plate	H11	MMV1634507	MMV1634507-01	10	10	DMSO
