# Supplementary material for: Flucofuron as a Promising Therapeutic Agent against Brain-Eating Amoeba
Source: ACS Infect Dis. 2024 May 17;10(6):2063–73. doi: 10.1021/acsinfecdis.4c00062 (PMC11184546; doi:10.1021/acsinfecdis.4c00062)
Supplement: Supplementary file 1 — id4c00062_si_001.zip [file id4c00062_si_001.zip › Suplemmentary Information SI1/GHPB plate map.xlsx]

## Sheet: Table
Plate name	well	CompoundID	BatchID
VEC plate	A02	MMV1793194	MMV1793194-01
VEC plate	A03	MMV1578924	MMV1578924-02
VEC plate	A04	MMV1633823	MMV1633823-01
VEC plate	A05	MMV1577459	MMV1577459-01
VEC plate	A06	MMV1634082	MMV1634082-01
VEC plate	A07	MMV1577465	MMV1577465-02
VEC plate	A08	MMV1577452	MMV1577452-01
VEC plate	A09	MMV1634081	MMV1634081-01
VEC plate	A10	MMV1577889	MMV1577889-01
VEC plate	A11	MMV1794204	MMV1794204-01
VEC plate	B02	MMV1794212	MMV1794212-01
VEC plate	B03	MMV002371	MMV002371-07
VEC plate	B04	MMV1634080	MMV1634080-01
VEC plate	B05	MMV672931	MMV672931-02
VEC plate	B06	MMV637136	MMV637136-04
VEC plate	B07	MMV689409	MMV689409-02
VEC plate	B08	MMV003872	MMV003872-04
VEC plate	B09	MMV1577461	MMV1577461-02
VEC plate	B10	MMV689416	MMV689416-02
VEC plate	B11	MMV1794205	MMV1794205-01
VEC plate	C02	MMV1794213	MMV1794213-01
VEC plate	C03	MMV083774	MMV083774-05
VEC plate	C04	MMV002519	MMV002519-11
VEC plate	C05	MMV689404	MMV689404-02
VEC plate	C06	MMV1633827	MMV1633827-01
VEC plate	C07	MMV027339	MMV027339-03
VEC plate	C08	MMV1577455	MMV1577455-01
VEC plate	C09	MMV1633829	MMV1633829-01
VEC plate	C10	MMV1796401	MMV1796401-01
VEC plate	C11	MMV1794210	MMV1794210-01
VEC plate	D02	MMV1794214	MMV1794214-01
VEC plate	D03	MMV637085	MMV637085-03
VEC plate	D04	MMV003977	MMV003977-05
VEC plate	D05	MMV003972	MMV003972-05
VEC plate	D06	MMV1577454	MMV1577454-02
VEC plate	D07	MMV1577453	MMV1577453-01
VEC plate	D08	MMV003891	MMV003891-04
VEC plate	D09	MMV004017	MMV004017-06
VEC plate	D10	MMV637769	MMV637769-05
VEC plate	D11	MMV1794215	MMV1794215-01
VEC plate	E02	MMV1794211	MMV1794211-01
VEC plate	E03	MMV1634083	MMV1634083-01
VEC plate	E04	MMV1634506	MMV1634506-01
VEC plate	E05	MMV1633824	MMV1633824-01
VEC plate	E06	MMV1577464	MMV1577464-02
VEC plate	E07	MMV1577458	MMV1577458-01
VEC plate	E08	MMV1577474	MMV1577474-01
VEC plate	E09	MMV1577890	MMV1577890-02
VEC plate	E10	MMV1501398	MMV1501398-02
VEC plate	E11	MMV1794209	MMV1794209-01
VEC plate	F02	MMV1794207	MMV1794207-01
VEC plate	F03	MMV1633828	MMV1633828-01
VEC plate	F04	MMV1577469	MMV1577469-01
VEC plate	F05	MMV078538	MMV078538-02
VEC plate	F06	MMV002231	MMV002231-05
VEC plate	F07	MMV1577463	MMV1577463-01
VEC plate	F08	MMV1577471	MMV1577471-01
VEC plate	F09	MMV1634079	MMV1634079-01
VEC plate	F10	MMV1577462	MMV1577462-02
VEC plate	F11	MMV1794206	MMV1794206-01
VEC plate	G02	MMV002287	MMV002287-06
VEC plate	G03	MMV689586	MMV689586-02
VEC plate	G04	MMV1794216	MMV1794216-01
VEC plate	G05	MMV1633826	MMV1633826-01
VEC plate	G06	MMV1633825	MMV1633825-01
VEC plate	G07	MMV1577467	MMV1577467-01
VEC plate	G08	MMV1577460	MMV1577460-01
VEC plate	G09	MMV1577456	MMV1577456-01
VEC plate	G10	MMV1577473	MMV1577473-02
VEC plate	G11	MMV003974	MMV003974-02
VEC plate	H02	MMV673126	MMV673126-04
VEC plate	H03	MMV1796254	MMV1796254-01
VEC plate	H04	MMV003958	MMV003958-04
VEC plate	H05	MMV688934	MMV688934-06
VEC plate	H06	MMV1577472	MMV1577472-02
VEC plate	H07	MMV1577466	MMV1577466-01
VEC plate	H08	MMV003975	MMV003975-04
VEC plate	H09	MMV1577470	MMV1577470-01
VEC plate	H10	MMV1577468	MMV1577468-02
VEC plate	H11	MMV1634507	MMV1634507-01
MB2 plate	A02	MMV1791425	MMV1791425-06
MB2 plate	A03	MMV020508	MMV020508-05
MB2 plate	A04	MMV023190	MMV023190-03
MB2 plate	A05	MMV007501	MMV007501-02
MB2 plate	A06	MMV020196	MMV020196-03
MB2 plate	A07	MMV006344	MMV006344-03
MB2 plate	A08	MMV007300	MMV007300-03
MB2 plate	A09	MMV753519	MMV753519-03
MB2 plate	A10	MMV019421	MMV019421-05
MB2 plate	A11	MMV029587	MMV029587-04
MB2 plate	B02	MMV1726212	MMV1726212-04
MB2 plate	B03	MMV1808809	MMV1808809-03
MB2 plate	B04	MMV1804559	MMV1804559-01
MB2 plate	B05	MMV020192	MMV020192-04
MB2 plate	B06	MMV020033	MMV020033-03
MB2 plate	B07	MMV023523	MMV023523-03
MB2 plate	B08	MMV028822	MMV028822-05
MB2 plate	B09	MMV981619	MMV981619-04
MB2 plate	B10	MMV1435700	MMV1435700-04
MB2 plate	B11	MMV019053	MMV019053-03
MB2 plate	C02	MMV1841740	MMV1841740-03
MB2 plate	C03	MMV020335	MMV020335-04
MB2 plate	C04	MMV670631	MMV670631-03
MB2 plate	C05	MMV1103183	MMV1103183-05
MB2 plate	C06	MMV019547	MMV019547-07
MB2 plate	C07	MMV024638	MMV024638-03
MB2 plate	C08	MMV024850	MMV024850-02
MB2 plate	C09	MMV979319	MMV979319-03
MB2 plate	C10	MMV962005	MMV962005-04
MB2 plate	C11	MMV023951	MMV023951-04
MB2 plate	D02	MMV1752548	MMV1752548-04
MB2 plate	D03	MMV1797658	MMV1797658-04
MB2 plate	D04	MMV006931	MMV006931-04
MB2 plate	D05	MMV978042	MMV978042-04
MB2 plate	D06	MMV026458	MMV026458-02
MB2 plate	D07	MMV1542706	MMV1542706-02
MB2 plate	D08	MMV023401	MMV023401-03
MB2 plate	D09	MMV979930	MMV979930-03
MB2 plate	D10	MMV027331	MMV027331-03
MB2 plate	D11	MMV022487	MMV022487-03
MB2 plate	E02	MMV1805007	MMV1805007-04
MB2 plate	E03	MMV1760745	MMV1760745-04
MB2 plate	E04	MMV006430	MMV006430-03
MB2 plate	E05	MMV936405	MMV936405-02
MB2 plate	E06	MMV020456	MMV020456-07
MB2 plate	E07	MMV006597	MMV006597-03
MB2 plate	E08	MMV085494	MMV085494-03
MB2 plate	E09	MMV974630	MMV974630-03
MB2 plate	E10	MMV014853	MMV014853-05
MB2 plate	E11	MMV020445	MMV020445-03
MB2 plate	F02	MMV1704710	MMV1704710-04
MB2 plate	F03	MMV1845852	MMV1845852-03
MB2 plate	F04	MMV025013	MMV025013-03
MB2 plate	F05	MMV959706	MMV959706-02
MB2 plate	F06	MMV020203	MMV020203-04
MB2 plate	F07	MMV1795555	MMV1795555-01
MB2 plate	F08	MMV1795557	MMV1795557-01
MB2 plate	F09	MMV1267536	MMV1267536-03
MB2 plate	F10	MMV026953	MMV026953-03
MB2 plate	F11	MMV006621	MMV006621-06
MB2 plate	G02	MMV006187	MMV006187-05
MB2 plate	G03	MMV007007	MMV007007-06
MB2 plate	G04	MMV1167451	MMV1167451-03
MB2 plate	G05	MMV020207	MMV020207-04
MB2 plate	G06	MMV020709	MMV020709-05
MB2 plate	G07	MMV660057	MMV660057-02
MB2 plate	G08	MMV1796046	MMV1796046-01
MB2 plate	G09	MMV1266067	MMV1266067-04
MB2 plate	G10	MMV1804275	MMV1804275-01
MB2 plate	G11	MMV024309	MMV024309-03
MB2 plate	H02	MMV1798946	MMV1798946-04
MB2 plate	H03	MMV007282	MMV007282-03
MB2 plate	H04	MMV011471	MMV011471-06
MB2 plate	H05	MMV001197	MMV001197-03
MB2 plate	H06	MMV023573	MMV023573-03
MB2 plate	H07	MMV006219	MMV006219-03
MB2 plate	H08	MMV674132	MMV674132-03
MB2 plate	H09	MMV1262756	MMV1262756-04
MB2 plate	H10	MMV019177	MMV019177-04
MB2 plate	H11	MMV024825	MMV024825-03
ZND plate	A02	MMV673982	MMV673982-02
ZND plate	A03	MMV1542798	MMV1542798-02
ZND plate	A04	MMV1829150	MMV1829150-01
ZND plate	A05	MMV1829412	MMV1829412-01
ZND plate	A06	MMV1828058	MMV1828058-01
ZND plate	A07	MMV893256	MMV893256-02
ZND plate	A08	MMV1592761	MMV1592761-02
ZND plate	A09	MMV892517	MMV892517-02
ZND plate	A10	MMV1828766	MMV1828766-01
ZND plate	A11	MMV1579822	MMV1579822-02
ZND plate	B02	MMV1558322	MMV1558322-02
ZND plate	B03	MMV1542799	MMV1542799-02
ZND plate	B04	MMV1829350	MMV1829350-01
ZND plate	B05	MMV693133	MMV693133-02
ZND plate	B06	MMV1829114	MMV1829114-01
ZND plate	B07	MMV1829290	MMV1829290-01
ZND plate	B08	MMV674884	MMV674884-02
ZND plate	B09	MMV1545678	MMV1545678-02
ZND plate	B10	MMV1828728	MMV1828728-01
ZND plate	B11	MMV1828814	MMV1828814-01
ZND plate	C02	MMV1558949	MMV1558949-02
ZND plate	C03	MMV1542822	MMV1542822-02
ZND plate	C04	MMV691936	MMV691936-02
ZND plate	C05	MMV692623	MMV692623-03
ZND plate	C06	MMV1558323	MMV1558323-02
ZND plate	C07	MMV1579936	MMV1579936-02
ZND plate	C08	MMV1848726	MMV1848726-01
ZND plate	C09	MMV1545674	MMV1545674-02
ZND plate	C10	MMV1828816	MMV1828816-01
ZND plate	C11	MMV977436	MMV977436-02
ZND plate	D02	MMV692630	MMV692630-04
ZND plate	D03	MMV1542820	MMV1542820-02
ZND plate	D04	MMV692115	MMV692115-02
ZND plate	D05	MMV692857	MMV692857-02
ZND plate	D06	MMV1828860	MMV1828860-01
ZND plate	D07	MMV1829556	MMV1829556-01
ZND plate	D08	MMV1829659	MMV1829659-01
ZND plate	D09	MMV1545675	MMV1545675-02
ZND plate	D10	MMV1828810	MMV1828810-01
ZND plate	D11	MMV1829460	MMV1829460-01
ZND plate	E02	MMV692861	MMV692861-02
ZND plate	E03	MMV692107	MMV692107-02
ZND plate	E04	MMV691942	MMV691942-02
ZND plate	E05	MMV689635	MMV689635-02
ZND plate	E06	MMV1829111	MMV1829111-01
ZND plate	E07	MMV1829523	MMV1829523-01
ZND plate	E08	MMV1829575	MMV1829575-01
ZND plate	E09	MMV1828832	MMV1828832-01
ZND plate	E10	MMV1829345	MMV1829345-01
ZND plate	E11	MMV892523	MMV892523-02
ZND plate	F02	MMV674787	MMV674787-02
ZND plate	F03	MMV1829088	MMV1829088-01
ZND plate	F04	MMV1593278	MMV1593278-02
ZND plate	F05	MMV689626	MMV689626-02
ZND plate	F06	MMV674056	MMV674056-02
ZND plate	F07	MMV1795510	MMV1795510-03
ZND plate	F08	MMV1829574	MMV1829574-01
ZND plate	F09	MMV1828843	MMV1828843-01
ZND plate	F10	MMV893417	MMV893417-02
ZND plate	F11	MMV675568	MMV675568-02
ZND plate	G02	MMV1795508	MMV1795508-03
ZND plate	G03	MMV1829377	MMV1829377-01
ZND plate	G04	MMV689463	MMV689463-02
ZND plate	G05	MMV689625	MMV689625-02
ZND plate	G06	MMV674593	MMV674593-02
ZND plate	G07	MMV1828026	MMV1828026-01
ZND plate	G08	MMV884814	MMV884814-02
ZND plate	G09	MMV1828705	MMV1828705-01
ZND plate	G10	MMV893415	MMV893415-02
ZND plate	G11	MMV1558324	MMV1558324-02
ZND plate	H02	MMV689461	MMV689461-02
ZND plate	H03	MMV1828855	MMV1828855-01
ZND plate	H04	MMV1829361	MMV1829361-01
ZND plate	H05	MMV1828776	MMV1828776-02
ZND plate	H06	MMV893278	MMV893278-02
ZND plate	H07	MMV1829658	MMV1829658-01
ZND plate	H08	MMV693130	MMV693130-02
ZND plate	H09	MMV1828056	MMV1828056-01
ZND plate	H10	MMV897662	MMV897662-02
ZND plate	H11	MMV688723	MMV688723-02
