# Supplementary material for: Flucofuron as a Promising Therapeutic Agent against Brain-Eating Amoeba
Source: ACS Infect Dis. 2024 May 17;10(6):2063–73. doi: 10.1021/acsinfecdis.4c00062 (PMC11184546; doi:10.1021/acsinfecdis.4c00062)
Supplement: Supplementary file 1 — id4c00062_si_001.zip [file id4c00062_si_001.zip › Suplemmentary Information SI1/GHP Box - Platemap - MB2 plate.xlsx]

## Sheet: Table
Plate name	Hole	Compound Part 1	Compound Part 2	Amount µL	Concentration mM	Solvent
MB2 plate	A02	MMV1791425	MMV1791425-06	10	10	DMSO
MB2 plate	A03	MMV020508	MMV020508-05	10	10	DMSO
MB2 plate	A04	MMV023190	MMV023190-03	10	10	DMSO
MB2 plate	A05	MMV007501	MMV007501-02	10	10	DMSO
MB2 plate	A06	MMV020196	MMV020196-03	10	10	DMSO
MB2 plate	A07	MMV006344	MMV006344-03	10	10	DMSO
MB2 plate	A08	MMV007300	MMV007300-03	10	10	DMSO
MB2 plate	A09	MMV753519	MMV753519-03	10	10	DMSO
MB2 plate	A10	MMV019421	MMV019421-05	10	10	DMSO
MB2 plate	A11	MMV029587	MMV029587-04	10	10	DMSO
MB2 plate	B02	MMV1726212	MMV1726212-04	10	10	DMSO
MB2 plate	B03	MMV1808809	MMV1808809-03	10	10	DMSO
MB2 plate	B04	MMV1804559	MMV1804559-01	10	10	DMSO
MB2 plate	B05	MMV020192	MMV020192-04	10	10	DMSO
MB2 plate	B06	MMV020033	MMV020033-03	10	10	DMSO
MB2 plate	B07	MMV023523	MMV023523-03	10	10	DMSO
MB2 plate	B08	MMV028822	MMV028822-05	10	10	DMSO
MB2 plate	B09	MMV981619	MMV981619-04	10	10	DMSO
MB2 plate	B10	MMV1435700	MMV1435700-04	10	10	DMSO
MB2 plate	B11	MMV019053	MMV019053-03	10	10	DMSO
MB2 plate	C02	MMV1841740	MMV1841740-03	10	10	DMSO
MB2 plate	C03	MMV020335	MMV020335-04	10	10	DMSO
MB2 plate	C04	MMV670631	MMV670631-03	10	10	DMSO
MB2 plate	C05	MMV1103183	MMV1103183-05	10	10	DMSO
MB2 plate	C06	MMV019547	MMV019547-07	10	10	DMSO
MB2 plate	C07	MMV024638	MMV024638-03	10	10	DMSO
MB2 plate	C08	MMV024850	MMV024850-02	10	10	DMSO
MB2 plate	C09	MMV979319	MMV979319-03	10	10	DMSO
MB2 plate	C10	MMV962005	MMV962005-04	10	10	DMSO
MB2 plate	C11	MMV023951	MMV023951-04	10	10	DMSO
MB2 plate	D02	MMV1752548	MMV1752548-04	10	10	DMSO
MB2 plate	D03	MMV1797658	MMV1797658-04	10	10	DMSO
MB2 plate	D04	MMV006931	MMV006931-04	10	10	DMSO
MB2 plate	D05	MMV978042	MMV978042-04	10	10	DMSO
MB2 plate	D06	MMV026458	MMV026458-02	10	10	DMSO
MB2 plate	D07	MMV1542706	MMV1542706-02	10	10	DMSO
MB2 plate	D08	MMV023401	MMV023401-03	10	10	DMSO
MB2 plate	D09	MMV979930	MMV979930-03	10	10	DMSO
MB2 plate	D10	MMV027331	MMV027331-03	10	10	DMSO
MB2 plate	D11	MMV022487	MMV022487-03	10	10	DMSO
MB2 plate	E02	MMV1805007	MMV1805007-04	10	10	DMSO
MB2 plate	E03	MMV1760745	MMV1760745-04	10	10	DMSO
MB2 plate	E04	MMV006430	MMV006430-03	10	10	DMSO
MB2 plate	E05	MMV936405	MMV936405-02	10	10	DMSO
MB2 plate	E06	MMV020456	MMV020456-07	10	10	DMSO
MB2 plate	E07	MMV006597	MMV006597-03	10	10	DMSO
MB2 plate	E08	MMV085494	MMV085494-03	10	10	DMSO
MB2 plate	E09	MMV974630	MMV974630-03	10	10	DMSO
MB2 plate	E10	MMV014853	MMV014853-05	10	10	DMSO
MB2 plate	E11	MMV020445	MMV020445-03	10	10	DMSO
MB2 plate	F02	MMV1704710	MMV1704710-04	10	10	DMSO
MB2 plate	F03	MMV1845852	MMV1845852-03	10	10	DMSO
MB2 plate	F04	MMV025013	MMV025013-03	10	10	DMSO
MB2 plate	F05	MMV959706	MMV959706-02	10	10	DMSO
MB2 plate	F06	MMV020203	MMV020203-04	10	10	DMSO
MB2 plate	F07	MMV1795555	MMV1795555-01	10	10	DMSO
MB2 plate	F08	MMV1795557	MMV1795557-01	10	10	DMSO
MB2 plate	F09	MMV1267536	MMV1267536-03	10	10	DMSO
MB2 plate	F10	MMV026953	MMV026953-03	10	10	DMSO
MB2 plate	F11	MMV006621	MMV006621-06	10	10	DMSO
MB2 plate	G02	MMV006187	MMV006187-05	10	10	DMSO
MB2 plate	G03	MMV007007	MMV007007-06	10	10	DMSO
MB2 plate	G04	MMV1167451	MMV1167451-03	10	10	DMSO
MB2 plate	G05	MMV020207	MMV020207-04	10	10	DMSO
MB2 plate	G06	MMV020709	MMV020709-05	10	10	DMSO
MB2 plate	G07	MMV660057	MMV660057-02	10	10	DMSO
MB2 plate	G08	MMV1796046	MMV1796046-01	10	10	DMSO
MB2 plate	G09	MMV1266067	MMV1266067-04	10	10	DMSO
MB2 plate	G10	MMV1804275	MMV1804275-01	10	10	DMSO
MB2 plate	G11	MMV024309	MMV024309-03	10	10	DMSO
MB2 plate	H02	MMV1798946	MMV1798946-04	10	10	DMSO
MB2 plate	H03	MMV007282	MMV007282-03	10	10	DMSO
MB2 plate	H04	MMV011471	MMV011471-06	10	10	DMSO
MB2 plate	H05	MMV001197	MMV001197-03	10	10	DMSO
MB2 plate	H06	MMV023573	MMV023573-03	10	10	DMSO
MB2 plate	H07	MMV006219	MMV006219-03	10	10	DMSO
MB2 plate	H08	MMV674132	MMV674132-03	10	10	DMSO
MB2 plate	H09	MMV1262756	MMV1262756-04	10	10	DMSO
MB2 plate	H10	MMV019177	MMV019177-04	10	10	DMSO
MB2 plate	H11	MMV024825	MMV024825-03	10	10	DMSO
